# Supplementary material for: Differential Regulation of Horizontally Acquired and Core Genome Genes by the Bacterial Modulator H-NS
Source: PLoS Genet. 2009 Jun 12;5(6):e1000513. doi: 10.1371/journal.pgen.1000513 (PMC2686267; doi:10.1371/journal.pgen.1000513)
Supplement: Table S1 — Genes induced more than 2-fold (M≥1) in SV5015AV with respect to SV5015 with a p value less than 0.1, and the corresponding values in SV5015AV (R27) vs SV5015. Significative HGT genes (SPIs, pSLT) have been highlighted in grey. Significative core genome genes have been highlighted in black. (0.12 MB XLS) [file pgen.1000513.s002.xls]

## Sheet: Hoja1
Table S1. Genes induced more than 2-fold (M≥1) in SV5015AV with respect to SV5015 with a p value less than 0.1, and the corresponding values in
SV5015AV (R27) vs SV5015. Significative HGT genes (SPIs, pSLT) have been highlighted in grey. Significative core genome genes have been highlighted in black
SV5015AV vs SV5015	SV5015AV(R27) vs SV5015	ProbeID	Description	Group
5.06303		-	regulatory RNAS2930A_sRNA	no data
3.3058		-	regulatory RNA S0477A_sRNA	no data
2.12874		-	small regulatory RNA DsrA S2094A_sRNA	no data
3.79737	4.11	CNB1344-0008	ryeC | sRNA (E. coli) | S0534A_sRNA	no data
3.03143	3.72	CNB1344-0009	rygD | sRNA (E. coli) | S0533A_sRNA	no data
3.54307	5.31	CNB1344-0010	rygC | sRNA (E. coli) | S0532A_sRNA	no data
3.24901		CNB1344-0017	csrC | sRNA (E. coli) | S4691A_sRNA	no data
	3.31728	CNB1344-0021	T44 | sRNA (E. coli) | S3804A_sRNA	no data
	3.29436	CNB1344-0023	sraA | sRNA (E. coli) | S3550A_sRNA	no data
2.48802		CNB1344-0026	ssrA | sRNA (E. coli) | S2929A_sRNA	no data
2.15099	2.2	CNB1344-0032	rygD | sRNA (E. coli) | S2305A_sRNA	no data
2.62989		CNB1344-0033	ryeD | sRNA (E. coli) | S2304A_sRNA	no data
	3.78423	CNB1344-0034	ryeC | sRNA (E. coli) | S2303A_sRNA	no data
2.93834		CNB1344-0039	ryeB | sRNA (E. coli) | S0834A_sRNA	no data
2.81864	2.66	CNB1344-0042	C0343 | sRNA (E. coli) | S1073A_sRNA	no data
	2.57576	CNB1344-0047	S0287A_ORF	no data
3.69353		CNB1344-0053	S0735A_ORF	no data
	2.89788	CNB1344-0055	S0728A_ORF	no data
2.28945		CNB1344-0060	S0691A_ORF	no data
3.50642		CNB1344-0108	S0241A_ORF	no data
5.16941		CNB1344-0109	S0240A_ORF	no data
6.36429		CNB1344-0110	S0225A_ORF	no data
	2.09217	CNB1344-0112	S0133A_ORF	no data
2.78949		CNB1344-0115	S0197A_ORF	no data
2.61172		CNB1344-0117	S0191A_ORF	no data
5.79577		CNB1344-0118	S0189A_ORF	no data
5.1337	3.34	CNB1344-0119	S0186A_ORF	no data
8.31087	2.85	CNB1344-0134	S0154A_ORF	no data
20.6776	14.17	CNB1344-0135	S0152A_ORF	no data
15.0324	4.96	CNB1344-0136	S0149A_ORF	no data
7.03719	2.9	CNB1344-0137	S0148A_ORF	no data
3.18215		CNB1344-0139	S0141A_ORF	no data
2.08493	2.52	CNB1344-0165	S5100A_ORF	no data
	3.24901	CNB1344-0166	S5096A_ORF | tr|Q8Z294|Q8Z294|-|Hypothetical protein STY4175	no data
3.32879		CNB1344-0168	S5077A_ORF	no data
5.48313	5.03	CNB1344-0185	S4950A_ORF	no data
4.75683	3.42	CNB1344-0186	S4947A_ORF	no data
2.71321	3.05	CNB1344-0187	S4945A_ORF	no data
2.62079		CNB1344-0201	S4808A_ORF	no data
	2.25012	CNB1344-0206	S4752A_ORF	no data
	3.04196	CNB1344-0216	S4683A_ORF	no data
3.11666		CNB1344-0221	S4340A_ORF	no data
3.68075		CNB1344-0224	S4339A_ORF	no data
2.63902		CNB1344-0226	S4338A_ORF	no data
2.12138		CNB1344-0227	S4337A_ORF	no data
2.63902		CNB1344-0251	S4312A_ORF	no data
2.42839	3.01	CNB1344-0272	klcA | sp|KLA1_ECOLI|P52602|klcA|Antirestriction protein klcA	no data
2.42839		CNB1344-0294	cib | sp|CEIB_ECOLI|P04479|cib|Colicin Ib protein | S0078A_ORF	no data
7.59474	4.58	CNB1344-0296	yagA | tr|Q9Z4F7|Q9Z4F7|yagA|YagA protein | S0077A_ORF	no data
7.83536		CNB1344-0297	yafB | tr|Q68JD7|Q68JD7|yafB|YafB | S0076A_ORF	no data
10.7779	3.39	CNB1344-0298	yafA | tr|Q9Z4F9|Q9Z4F9|yafA|YafA protein | S0075A_ORF	no data
8.4855		CNB1344-0299	yaeB | tr|Q9Z4G0|Q9Z4G0|yaeB|YaeB protein | S0074A_ORF	no data
4		CNB1344-0300	S0073A_ORF	no data
3.5801		CNB1344-0318	pilK | tr|Q6JAZ5|Q6JAZ5|pilK|PilK | S0056A_ORF	no data
	4.43828	CNB1344-0320	pilM | tr|Q7DJN0|Q7DJN0|pilM|PilM protein | S0054A_ORF	no data
2.47084		CNB1344-0322	pilO | tr|Q6JAZ9|Q6JAZ9|pilO|PilO | S0052A_ORF	no data
3.91768	2.39	CNB1344-0323	pilP | tr|Q79VR8|Q79VR8|pilP|PilP protein | S0051A_ORF	no data
2.52275		CNB1344-0325	pilR | tr|Q7DJM7|Q7DJM7|pilR|Integral membrane protein | S0049A_ORF	no data
2.62989		CNB1344-0326	pilS | tr|Q6JB03|Q6JB03|pilS|PilS | S0048A_ORF	no data
	2.28945	CNB1344-0333	rci | sp|RCI1_ECOLI|P10487|rci|Shufflon-specific DNA recombinase | S0042A_ORF	no data
3.50642		CNB1344-0338	traH | tr|Q7DJM4|Q7DJM4|traH|Lipoprotein | S0037A_ORF	no data
7.33603		CNB1344-0345	traN | tr|Q9R2H1|Q9R2H1|traN|TraN protein | S0030A_ORF	no data
13.4078		CNB1344-0358	exc | sp|EXC_ECOLI|P05839|exc|Exclusion-determining protein | S0018A_ORF	no data
3.83706		CNB1344-0359	S0017A_ORF	no data
2.68515		CNB1344-0360	S0016A_ORF	no data
3.78423		CNB1344-0361	S0015A_ORF	no data
	2.9897	CNB1344-0382	S4085A_ORF	no data
2.17347		CNB1344-0384	S4070A_ORF	no data
3.5186		CNB1344-0389	S4021A_ORF	no data
2.6666		CNB1344-0393	S3988A_ORF	no data
	6.77396	CNB1344-0399	S3360A_ORF	no data
2.37841		CNB1344-0403	S3917A_ORF	no data
2.07053		CNB1344-0416	S3770A_ORF	no data
5.6962	2.87	CNB1344-0423	S3718A_ORF	no data
5.83608		CNB1344-0427	S3711A_ORF	no data
5.79577		CNB1344-0428	S3706A_ORF | tr|Q9ZGU7|Q9ZGU7|-|Hypothetical protein L7023	no data
4.18434		CNB1344-0434	S3664A_ORF	no data
5.57897		CNB1344-0440	S3621A_ORF	no data
2.12138		CNB1344-0455	S3427A_ORF	no data
3.38698	5.54	CNB1344-0463	S3056A_ORF	no data
6.6116	2.44	CNB1344-0467	S3033A_ORF	no data
2.16595		CNB1344-0495	S2964A_ORF | tr|Q7MZD1|Q7MZD1|-|Similar to bacteriophage protein	no data
6.98858	11.71	CNB1344-0510	S2925A_ORF | tr|Q8Z4I1|Q8Z4I1|-|Large repetitive protein	no data
4.02782		CNB1344-0511	S2924A_ORF	no data
	2.12138	CNB1344-0529	sb31 | tr|Q8HAA7|Q8HAA7|sb31|Sb31 | S2162A_ORF	no data
3.01049		CNB1344-0530	sb32 | tr|Q8HAA6|Q8HAA6|sb32|Sb32 | S2161A_ORF	no data
	2.56685	CNB1344-0540	recE | tr|O30354|O30354|recE|Exodeoxyribonuclease VIII | S2854A_ORF	no data
2.39496		CNB1344-0548	S2845A_ORF	no data
	2.50533	CNB1344-0549	orf6 | tr|Q76H28|Q76H28|orf6|ORF6 | S2844A_ORF	no data
	2.27363	CNB1344-0552	S2839A_ORF | tr|Q8X3A6|Q8X3A6|-|Hypothetical protein ECs2196	no data
2.90795		CNB1344-0555	ymfL | sp|YMFL_ECOLI|P75976|ymfL|Hypothetical protein ymfL | S2152A_ORF	no data
3.31728	4.88	CNB1344-0560	S2806A_ORF	no data
15.8895	8.22	CNB1344-0562	S2801A_ORF	no data
28.0514	4.53	CNB1344-0563	S2800A_ORF	no data
42.3708	6.34	CNB1344-0564	S2799A_ORF	no data
17.3878	4.24	CNB1344-0565	S2798A_ORF	no data
	2.78949	CNB1344-0567	sb46 | tr|Q8HA92|Q8HA92|sb46|Sb46 | S2147A_ORF	no data
	2.39496	CNB1344-0572	S2734A_ORF	no data
2.63902	4	CNB1344-0577	2 | sp|TERL_BPSF5|P59217|2|Putative terminase large subunit | S2138A_ORF	no data
	4	CNB1344-0577	2 | sp|TERL_BPSF5|P59217|2|Putative terminase large subunit | S2138A_ORF	no data
	2.62989	CNB1344-0580	ymfR | sp|YMFR_ECOLI|P75979|ymfR|Hypothetical protein ymfR | S2137A_ORF	no data
	3.26029	CNB1344-0587	sb9 | tr|Q8HAC9|Q8HAC9|sb9|Sb9 | S2131A_ORF	no data
	2.47942	CNB1344-0589	sb10 | tr|Q8HAC8|Q8HAC8|sb10|Sb10 | S2130A_ORF	no data
	2.68515	CNB1344-0590	S2677A_ORF	no data
	2.26577	CNB1344-0597	sb16 | tr|Q8HAC2|Q8HAC2|sb16|Sb16 | S2124A_ORF	no data
	2.35381	CNB1344-0600	orf15 | tr|Q8SBG8|Q8SBG8|orf15|Tail/DNA circulation protein | S2123A_ORF	no data
	2.76063	CNB1344-0602	sb18 | tr|Q8HAC0|Q8HAC0|sb18|Sb18 | S2122A_ORF	no data
2.55797		CNB1344-0604	S2595A_ORF	no data
	2.28945	CNB1344-0610	sb22 | tr|Q8HAB6|Q8HAB6|sb22|Sb22 | S2118A_ORF	no data
2.13613		CNB1344-0612	sb24 | tr|Q8HAB4|Q8HAB4|sb24|Sb24 | S2116A_ORF	no data
3.4822		CNB1344-0617	sb27 | tr|Q8HAB1|Q8HAB1|sb27|Sb27 | S2113A_ORF	no data
8		CNB1344-0624	S2436A_ORF	no data
	11.0425	CNB1344-0625	S2097A_ORF	no data
6.7039		CNB1344-0636	S2375A_ORF	no data
	2.86791	CNB1344-0643	S2292A_ORF	no data
	4.36203	CNB1344-0646	S2253A_ORF	no data
2.28153		CNB1344-0658	S3204A_ORF	no data
9.25351		CNB1344-0665	S3145A_ORF | tr|Q8ZMI0|Q8ZMI0|-|Putative cytoplasmic protein	no data
2.71321		CNB1344-0690	S1725A_ORF | tr|Q7UCC3|Q7UCC3|-|ISSfl3 orfD	no data
2.57576		CNB1344-0691	S1914A_ORF | tr|Q8FJL8|Q8FJL8|-|Hypothetical protein c0902	no data
6.38639		CNB1344-0693	S1890A_ORF	no data
	2.69447	CNB1344-0706	S1696A_ORF	no data
	2.81864	CNB1344-0707	S0868A_ORF	no data
2.07053		CNB1344-0712	S1663A_ORF	no data
3.37526	4.16	CNB1344-0719	S0853A_ORF	no data
	3.39874	CNB1344-0720	S0852A_ORF	no data
	2.54912	CNB1344-0722	S0851A_ORF	no data
	2.47084	CNB1344-0729	S1604A_ORF	no data
3.94493		CNB1344-0735	S1537A_ORF	no data
3.59253		CNB1344-0738	S1513A_ORF | tr|Q8Z6B8|Q8Z6B8|-|Putative lipoprotein	no data
4.90754		CNB1344-0739	S1507A_ORF	no data
3.69353		CNB1344-0741	S1488A_ORF	no data
3.03143	2.84	CNB1344-0748	S1412A_ORF	no data
	2.18102	CNB1344-0759	S1271A_ORF	no data
3.24901		CNB1344-0761	S1269A_ORF	no data
3.09513		CNB1344-0770	S1233A_ORF	no data
7.64756	11.63	CNB1344-0771	S1231A_ORF	no data
6.06287	7.73	CNB1344-0772	S1230A_ORF	no data
3.19319		CNB1344-0780	S1163A_ORF	no data
3.17114	3.01	CNB1344-0782	S1149A_ORF	no data
2.89788		CNB1344-0785	S0759A_ORF	no data
3.85038		CNB1344-0788	S1106A_ORF	no data
4.54727	4.66	CNB1344-0798	S1055A_ORF | tr|Q8ZP75|Q8ZP75|-|Putative cytoplasmic protein	no data
	5.11594	CNB1344-0799	S1054A_ORF	no data
2.09943		CNB1344-0815	S0907A_ORF	no data
3.2154		CNB1344-0816	S0769A_ORF	no data
3.11666	3.08	CNB1344-0820	S0002A_ORF	no data
7.08614		PSLT009	rcK | resistance to complement killing	pSLT
3.22657		PSLT010	srgB | putative outer membrane protein	no data
5.48313		PSLT011	srgA | putative thiol-disulfide isomerase or thioredoxin	pSLT
5.93809		PSLT012	orf7 | putative bacterial regulatory protein	pSLT
8.28212	3.01	PSLT013	pefI | regulator	pSLT
2.9897		PSLT014	orf6 | putative outer membrane protein	pSLT
4.25748		PSLT015	orf5 | putative outer membrane protein	pSLT
6.79748		PSLT018	pefA | major fimbrial subunit	pSLT
	0.427798	PSLT028	ccdB | toxin [Salmonella typhimurium LT2] | S0167A_ORF	pSLT
	0.135842	PSLT029	putative cytoplasmic protein [Salmonella typhimurium LT2] | S0166A_ORF	pSLT
	0.439825	PSLT030	putative cytoplasmic protein [Salmonella typhimurium LT2] | S0165A_ORF	pSLT
	0.289172	PSLT031	rsdB | resolvase [Salmonella typhimurium LT2] | S0164A_ORF	pSLT
	0.293209	PSLT032-1N	hypothetical protein PSLT032-1N [Salmonella typhimurium LT2] | S0162A_ORF	no data
4.94167		PSLT036	putative transposase	pSLT
	0.384219	PSLT037	spvD | hydrophilic protein [Salmonella typhimurium LT2] | S0155A_ORF
19.3599	8	PSLT038	spvC | hydrophilic protein	pSLT
34.4158	17.94	PSLT039	spvB | hydrophilic protein	pSLT
136.712	71.01	PSLT040	spvA | outer membrane protein	pSLT
7.46426		PSLT041	spvR | regulator of spv operon	pSLT
3.59253		PSLT042	putative integrase protein	pSLT
2.04911	2.39	PSLT044	rlgA | putative integrase protein	pSLT
	3.17114	PSLT045	putative resolvase	pSLT
2.74157	3.28	PSLT046	putative carbonic anhydrase	pSLT
	0.262429	PSLT048	tlpA | alpha-helical coiled-coil protein [Salmonella typhimurium LT2] | S0138A_ORF
2.74157	4.1	PSLT056	putative cytoplasmic protein	pSLT
	0.408951	PSLT060-1N	hypothetical protein PSLT060-1N [Salmonella typhimurium LT2] | S0121A_ORF	no data
6.9644		PSLT072	putative transglycosylase	pSLT
3.63008		PSLT075	traJ | regulatory protein	no data
2.85799		PSLT076	traY | DNA-binding protein	pSLT
2.60268		PSLT078	traL | pilus assembly protein	pSLT
2.47084		PSLT082	traP | conjugative transfer protein	pSLT
3.06312		PSLT083	trbD | conjugative transfer protein	pSLT
2.67586		PSLT097	traF | pilus assembly protein	pSLT
2.55797		PSLT098	traQ | pilin chaperone	pSLT
6.19026	2.45	PSLT102	traS | entry exclusion protein	pSLT
	0.410371	PSLT108	traI | oriT nickase/helicase [Salmonella typhimurium LT2] | S0205A_ORF	no data
2.91804		STM0011	yaaI | putative periplasmic protein	no data
3.66802	2.39	STM0012	dnaK | molecular chaperone DnaK	no data
2.64818		STM0013	dnaJ | heat shock protein	no data
2.50533		STM0015	putative bacteriophage protein	Islands
2.61172		STM0016	hypothetical protein	Islands
3.18215		STM0020	putative cytoplasmic protein	Islands
6.84476	2.88	STM0021	bcfA | fimbrial subunit	Cell motility and secretion | Islands
3.05252	2.89	STM0022	bcfB | fimbrial chaparone	Cell motility and secretion | Islands
2.17347	2.2	STM0028	bcfH | putative thiol-disulfide isomerase	Islands
3.05252		STM0035	putative arylsulfatase	Inorganic ion transport and metabolism | Islands
2.37841		STM0036	putative arylsulfatase regulator	Islands
2.97935		STM0036	putative arylsulfatase regulator	Islands
3.56771		STM0041	putative glycosyl hydrolase	Carbohydrate transport and metabolism
3.31728		STM0041	putative glycosyl hydrolase	Carbohydrate transport and metabolism
4.25748		STM0042	putative sodium galactoside symporter	Carbohydrate transport and metabolism
2.63902	2.27	STM0054	putative oxalacetate decarboxylase subunit beta	no data
5.31474	6.23	STM0080	putative outer membrane lipoprotein	no data
3.77114	3.72	STM0081	putative secreted protein	no data
2.34567	2.84	STM0100	putative cytoplasmic protein	no data
	2.87787	STM0131	ftsQ | cell division protein	Cell envelope biogenesis and OM
2.27363		STM0177	stiA | putative fimbrial subunit	Cell motility and secretion | Islands
	2.09217	STM0187	sfsA | sugar fermentation stimulation protein	no data
	2.27363	STM0189	hrpB | ATP-dependent helicase	no data
3.47015	2.32	STM0208	dgt | deoxyguanosinetriphosphate triphosphohydrolase	Nucleotide transport and metabolism
3.65533	2.42	STM0209	htrA | high temperature requirement A protein precursor	no data
	2.26577	STM0216	rpsB | 30S ribosomal protein S2	Translation, ribosomal structure and biogenesis
	2.07053	STM0231	dnaE | DNA polymerase III subunit alpha	no data
	2.50533	STM0234	ldcC | lysine decarboxylase 2	Amino acid transport and metabolism
2.64818		STM0275-s	putative cytoplasmic protein	no data
4.36203		STM0276	putative cytoplasmic protein	Islands | Unknown function
4.65893	3.82	STM0277	putative cytoplasmic protein	Islands
3.24901		STM0279	putative cytoplasmic protein	Islands | Unknown function
4.87364	2.39	STM0280	putative outer membrane lipoprotein	Islands | Unknown function
4.78991		STM0282	hypothetical protein	Islands | Unknown function
3.22657		STM0289	putative cytoplasmic protein	Islands | Unknown function
6.1475	4.06	STM0291	putative RHS-like protein	no data
4.43828	2.72	STM0292	putative RHS-like protein	Cell envelope biogenesis and OM | Islands
4.64282		STM0300	safB | putative fimbrial assembly chaparone	Cell motility and secretion | Islands
6.38639	5.22	STM0301	safC | putative fimbrial usher	Cell motility and secretion | Islands
5.50217		STM0302	safD | putative fimbrial subunit	Islands
5.85634		STM0303	ybeJ | putative xylanase/chitin deacetylase	Carbohydrate transport and metabolism | Islands
3.00008		STM0304	sinR | transcriptional regulator	Islands | Transcription
12.4666	3.93	STM0306	SapA-like protein	Cell envelope biogenesis and OM | Islands
2.61172		STM0307	VirG-like protein	Islands
	3.89062	STM0309	fadE | acyl-CoA dehydrogenase	Lipid metabolism
3.38698		STM0325	putative truncated IS3 transposase	no data
2.17347		STM0332	putative hydrolase/acyltransferase	Islands
2.36199		STM0336	stbE | putative fimbrial chaparone	Cell motility and secretion | Islands
3.97237		STM0339	stbB | putative fimbrial chaperone	Cell motility and secretion | Islands
2.73208		STM0341	putative inner membrane protein	Islands
2.85799		STM0342	putative periplasmic protein	Islands
2.49666		STM0343	hypothetical protein STM0343	Islands | Signal transduction
4.27226		STM0345	putative inner membrane protein	Islands
24.59		STM0346	putative outer membrane protein	Cell envelope biogenesis and OM | Islands
15.0324		STM0347	putative response regulator	Islands | Transcription
8.1681		STM0348	putative inner membrane protein	Islands
20.393		STM0349	putative outer membrane lipoprotein	Islands
6.72717		STM0350-S	outer membrane efflux-like protein	no data
6.6807	7.31	STM0359	putative cytoplasmic protein	Islands
14.3204	21.19	STM0360	cytochrome BD2 subunit I	Energy production and conversion | Islands
4.80654	16.11	STM0361	cytochrome BD2 subunit II	Energy production and conversion | Islands
3.55537	2.42	STM0366	yahO | putative periplasmic protein	no data
2.82843	3.75	STM0382	STM0382 | putative permease	Carbohydrate transport and metabolism
7.86256	5.15	STM0383	yaiB | putative cytoplasmic protein	no data
4.56305	2.97	STM0384	psiF | phosphate starvation-inducible protein	no data
	2.40327	STM0403	yajB | putative cytoplasmic protein	Unknown function
2.32947		STM0437	putative periplasmic protein	no data
	3.05252	STM0440	cyoD | cytochrome o ubiquinol oxidase subunit IV	Energy production and conversion
	3.3058	STM0443	cyoA | cytochrome o ubiquinol oxidase subunit II	Energy production and conversion
6.02099	4.2	STM0465	ybaY | hypothetical protein STM0465	Unknown function
4.90754		STM0467	ffs | STM0467 | ffs | 4.5S ribosomal RNA	no data
	2.73208	STM0472	maa | maltose O-acetyltransferase	no data
5.42642	4.98	STM0473	hha | hemolysin expression-modulating protein	no data
5.01066	11.39	STM0474	ybaJ | putative cytoplasmic protein	no data
	3.50642	STM0476	acrA | acridine efflux pump	Cell envelope biogenesis and OM | Drug/analog resistance
2.6666		STM0487-S	htpG | heat shock protein 90	no data
3.38698		STM0522	allP | putative allantoin transport protein	Nucleotide transport and metabolism
5.15153		STM0523	allB | allantoinase	Nucleotide transport and metabolism
3.70635		STM0524	ybbY | putative transport protein	Nucleotide transport and metabolism
2.61172		STM0527	allC | N-carbamoyl-L-amino acid amidohydrolase	Amino acid transport and metabolism
3.02095	3.24	STM0528	allD | ureidoglycolate dehydrogenase	Energy production and conversion
3.73213	3.01	STM0543	fimA | fimbrin	Cell motility and secretion | Islands | Surface structure
	2.27363	STM0546	fimD | outer membrane usher protein precursor	Cell motility and secretion | Islands
2.69447		STM0559	rfbI | putative glycosyl translocase	Unknown function
2.36199		STM0604	ybdM | putative transcriptional regulator	Transcription
5.27803		STM0605	ybdN | putative 3'-phosphoadenosine 5'-phosphosulfate sulfotransferase	no data
3.74509		STM0606	ybdO | putative transcriptional regulator	Transcription
	3.5186	STM0625	dpiB | sensory histidine kinase	Signal transduction
	5.09824	STM0628	pagP | PhoPQ-activated gene	no data
	6.82108	STM0634	ybeF | putative transcriptional regulator	Transcription
2.50533	2.27	STM0655	ybeR | putative cytoplasmic protein	no data
3.45815		STM0657	ybeU | putative cytoplasmic protein	no data
	2.23457	STM0669	phoL | putative phosphate starvation-inducible protein	Signal transduction
2.57576		STM0719	STM0719 | putative UDP-galactopyranose mutase	Cell envelope biogenesis and OM | Islands
3.81055		STM0722	STM0722 | putative ABC transporter permease protein	Carbohydrate transport and metabolism | Islands
2.90795		STM0724	STM0724 | putative glycosyltransferase	Islands
6.06287	6.66	STM0759	ybgS | hypothetical protein STM0759	no data
2.83825		STM0761	STM0761 | fumarate hydratase	Energy production and conversion
3.65533		STM0762	STM0762 | fumarate hydratase	Energy production and conversion
	2.28945	STM0800	slrP | leucine-rich repeat protein	Unknown function
	2.47942	STM0812	ybhO | cardiolipin synthase	Lipid metabolism
5.67649	3.12	STM0813	ybhP | putative cytoplasmic protein	no data
10.8905	7.84	STM0831	dps | DNA protection during starvation conditions	Global regulatory function | Inorganic ion transport and metabolism
2.53151		STM0839	putative inner membrane protein	no data
3.23777		STM0854	putative cytoplasmic protein	Carbohydrate transport and metabolism | Islands
4.05584		STM0855	putative electron transfer protein beta subunit	Energy production and conversion | Islands
5.61778		STM0856	putative electron transfer protein alpha subunit	Energy production and conversion | Islands
6.86852		STM0857	putative acyl-CoA dehydrogenase	Islands | Lipid metabolism
10.5195		STM0858	putative dehydrogenase	Energy production and conversion | Islands
5.75573		STM0859	putative transcriptional regulator	Islands | Transcription
6.27667		STM0885	putative inner membrane protein	Carbohydrate transport and metabolism
	2.47084	STM0891	artP | arginine transport system	Amino acid transport and metabolism
	3.31728	STM0906	hypothetical protein STM0906 [Phage Fels-1]	Islands
2.69447	4.42	STM0907	putative chitinase [Phage Fels-1]	Islands
	2.24233	STM0908	hypothetical protein STM0908 [Phage Fels-1]	Islands
	3.86375	STM0935	poxB | pyruvate dehydrogenase	Amino acid transport and metabolism
2.28153		STM0941	ybjY | hypothetical protein STM0941	Cell envelope biogenesis and OM
	2.49666	STM0950	SlsA	no data
2.93834		STM0972	SopD-like protein	no data
4.3319	3.53	STM1008-S	hypothetical protein	no data
2.77984		STM1044	sodC | superoxide dismutase precursor	Inorganic ion transport and metabolism | Islands
	2.61172	STM1049	probable tail fiber protein [Phage Gifsy-2]	no data
3.02095		STM1051	sseI | secreted effector protein [Phage Gifsy-2]	no data
3.47015		STM1055	STM1055 | hypothetical protein STM1055	Islands
3.02095		STM1056	STM1056 | MsgA-like protein	Islands
	2.28945	STM1057	pepN | aminopeptidase N	Amino acid transport and metabolism
2.37841	3.18	STM1085	yccA | putative transport protein	no data
3.86375		STM1086	serT | Ser tRNA	no data
19.9042		STM1088	pipB | secreted effector protein	Islands | SPI1 to SPI5 | Unknown function
	0.0419554	STM1090	pipC | pathogenicity island-encoded protein C [Salmonella typhimurium | S1680A_ORF	Islands | SPI1 to SPI5
	0.100134	STM1091	sopB | secreted effector protein [Salmonella typhimurium LT2] | S1679A_ORF	Islands | SPI1 to SPI5
	2.57576	STM1118	yccJ | putative cytoplasmic protein	no data
4.34694	9.09	STM1119	wraB | TrpR binding protein WrbA	no data
3.5801		STM1133	STM1133 | putative dehydrogenase	Islands
3.66802		STM1140	csgF | curli production assembly/transport component	Islands | Surface structure
5.65685		STM1143	csgB | minor curlin subunit precursor	Islands | Surface structure
	2.12138	STM1150	mdoG | periplasmic glucans biosynthesis protein	Inorganic ion transport and metabolism
	3.2154	STM1153	msyB | acidic protein	no data
	2.15846	STM1185	rne | RNase E	Translation, ribosomal structure and biogenesis
8.60396	9.78	STM1214	ycfR | putative outer membrane protein	no data
4.27226	5.3	STM1215	ycfS | putative periplasmic protein	Unknown function
6.19026		STM1224	sifA | secreted effector protein	no data
	2.41999	STM1231	phoP | response regulator	Global regulatory function | Signal transduction
	2.12138	STM1232	purB | adenylosuccinate lyase	Nucleotide transport and metabolism
11.1193	6.36	STM1242	envE | putative envelope protein	Islands
32.1111	3.15	STM1246	pagC | virulence membrane protein PAGC precursor	Cell envelope biogenesis and OM | Islands
4.31691		STM1247	Xaa tRNA	no data
	4.40762	STM1249	putative periplasmic protein	Islands
2.77984		STM1250	putative cytoplasmic protein	Islands
24.2515	3.24	STM1254	putative outer membrane lipoprotein	no data
	3.41054	STM1261	putative cytoplasmic protein	Energy production and conversion | Islands
	2.49666	STM1262	Xaa tRNA	no data
8.33973	7.06	STM1267	putative cytoplasmic protein	Islands
3.90413	3.19	STM1269	chorismate mutase	Amino acid transport and metabolism | Islands
7.56846		STM1274	yeaQ | putative inner membrane protein	Unknown function
	2.42839	STM1282	yeaK | putative cytoplasmic protein	Unknown function
2.68515	3.71	STM1283	yeaJ | putative methyl-accepting chemotaxis protein	Signal transduction
4.50023	2.65	STM1284	yeaH | hypothetical protein STM1284	Unknown function
2.83825	3.27	STM1285	yeaG | putative serine protein kinase	Signal transduction
2.12138		STM1306	astB | succinylarginine dihydrolase	Amino acid transport and metabolism
2.31338	2.45	STM1307	astE | succinylglutamate desuccinylase	Amino acid transport and metabolism
10.5927	6.25	STM1308	spy | putative stress response protein	no data
4.42292		STM1311	osmE | transcriptional activator	Global regulatory function
3.91768		STM1315	celD | transcriptional repressor of cel operon	Transcription
5.1337		STM1316	celF | phospho-beta-glucosidase/cellobiose-6-phosphate hydrolase	Carbohydrate transport and metabolism
3.36359	2.62	STM1317	celG | hypothetical protein STM1317	Unknown function
	3.37526	STM1318	katE | hydroperoxidase HPII	Inorganic ion transport and metabolism
4.77334		STM1330	putative DNA/RNA non-specific endonuclease	Islands | Nucleotide transport and metabolism
	2.32947	STM1334-c	infC | translation initiation factor IF-3	no data
	2.33755	STM1335	rpmI | 50S ribosomal protein L35	Translation, ribosomal structure and biogenesis
2.22684		STM1343	nlpC | lipoprotein	Cell envelope biogenesis and OM
	2.50533	STM1344	ydiV | hypothetical protein STM1344	Signal transduction
2.09943		STM1350	ydiD | hypothetical protein STM1350	Lipid metabolism
3.77114		STM1352	ydiS | flavoprotein	Energy production and conversion
5.46416		STM1357-S	ydiF | putative acetyl-CoA/acetoacetyl-CoA transferase beta subunit	no data
2.37841		STM1359	aroE | shikimate 5-dehydrogenase	Amino acid transport and metabolism
3.2154		STM1360	ydiN | putative transport protein	Carbohydrate transport and metabolism
	2.50533	STM1371	sufC | putative transport protein	no data
	0.25349	STM1381	orf245 | putative cytoplasmic protein [Salmonella typhimurium LT2] | S1370A_ORF	Islands | SPI1 to SPI5
2.72263		STM1382	orf408 | putative regulatory protein	Islands | SPI1 to SPI5 | Transcription
	0.335643	STM1386	ttrS | sensory histidine kinase [Salmonella typhimurium LT2] | S1365A_ORF	Islands | Signal transduction | SPI1 to SPI5
2.31338	2.2	STM1390	orf242 | putative regulatory protein	Islands | SPI1 to SPI5 | Transcription
18.5713	3.75	STM1391	ssrB | transcriptional activator	Islands | Signal transduction | SPI1 to SPI5
13.1319	2.47	STM1392	ssrA | sensor kinase	Islands | Signal transduction | SPI1 to SPI5
10.4831		STM1395	ssaD | virulence protein	no data
5.42642		STM1396	ssaE | secretion system effector	Islands | SPI1 to SPI5
29.8571	7.24	STM1398	sseB | translocation machinery component	Islands | SPI1 to SPI5
23.4254	8.78	STM1399	sscA | secretion system chaparone	Islands | SPI1 to SPI5
13.5479	2.68	STM1400	sseC | translocation machinery component	Islands | SPI1 to SPI5
12.1257		STM1401	sseD | translocation machinery component	Islands | SPI1 to SPI5
5.61778		STM1402	sseE | secreted effector protein	Islands | SPI1 to SPI5
8.28212	2.92	STM1403	sscB | secretion system chaparone	Islands | SPI1 to SPI5
2.79917		STM1404	sseF | secreted effector protein	Islands | SPI1 to SPI5
7.6211	3.16	STM1406	ssaG | type III secretion system apparatus protein	Islands | SPI1 to SPI5
10.8905	2.51	STM1407	ssaH | type III secretion system apparatus protein	Islands | SPI1 to SPI5
13.9288	2.25	STM1408	ssaI | type III secretion system apparatus protein	Islands | SPI1 to SPI5
14.3701	3.57	STM1409	ssaJ | needle complex inner membrane lipoprotein	Islands | SPI1 to SPI5
6.77396	4.64	STM1410	STM1410 | putative cytoplasmic protein	no data
4.15544		STM1411	ssaK | type III secretion system apparatus protein	Islands | SPI1 to SPI5
9.95209	3.15	STM1412	ssaL | type III secretion system apparatus protein	Islands | SPI1 to SPI5
6.19026	2.69	STM1413	ssaM | type III secretion system apparatus protein	Islands | SPI1 to SPI5
7.3615	3.48	STM1414	ssaV | type III secretion system apparatus protein	Islands | SPI1 to SPI5
9.64646	3.01	STM1415	ssaN | type III secretion system ATPase	Cell motility and secretion | Islands | SPI1 to SPI5
2.8481		STM1416	ssaO | type III secretion system apparatus protein	Islands | SPI1 to SPI5
5.38893		STM1417	ssaP | type III secretion system apparatus protein	Islands | SPI1 to SPI5
3.5186		STM1418	ssaQ | type III secretion protein	no data
2.76063		STM1419	ssaR | needle complex export protein	Islands | SPI1 to SPI5
2.67586		STM1421	ssaT | type III secretion system apparatus protein	Islands | SPI1 to SPI5
2.11404		STM1423	valW | Val tRNA	no data
	2.65737	STM1452	ydgR | putative peptide transport protein	Amino acid transport and metabolism
2.85799	8.94	STM1492	putative ABC transporter permease component	Amino acid transport and metabolism | Islands
	6.75053	STM1493	putative ABC transporter periplasmic component	Cell envelope biogenesis and OM | Islands
	4.27226	STM1494	putative transport system permease component	Amino acid transport and metabolism | Islands
2.26577		STM1512	dcp | dipeptidyl carboxypeptidase II	Amino acid transport and metabolism
5.87667		STM1514	ydeJ | competence damage-inducible protein A	no data
7.78124	7.97	STM1515	ydeI | putative periplasmic protein	Unknown function
4.31691	2.96	STM1540	putative hydrolase	Cell envelope biogenesis and OM | Islands
3.64268		STM1543	putative transport protein	Carbohydrate transport and metabolism | Islands
4.78991		STM1548-s	putative S-adenosylmethionine/tRNA-ribosyltransferase-isomerase	no data
3.75809		STM1549	putative translation initiation inhibitor	Islands | Translation, ribosomal structure and biogenesis
3.22657		STM1551-1n	hypothetical protein	no data
	3.68075	STM1558	putative glycosyl hydrolase	Carbohydrate transport and metabolism | Islands
3.36359	7.46	STM1559	putative glycosyl hydrolase	Carbohydrate transport and metabolism | Islands
5.18736	8.03	STM1560	putative alpha amylase	Carbohydrate transport and metabolism | Islands
	5.37029	STM1561	putative lipoprotein	Islands
4.19887		STM1562	putative periplasmic transport protein	Islands
10.3747	11.92	STM1563	osmC | putative envelope protein	no data
13.3614	11.08	STM1564	yddX | putative cytoplasmic protein	no data
3.24901		STM1583	putative cytoplasmic protein	no data
3.605	3.28	STM1587	yncD | putative outer membrane receptor	Inorganic ion transport and metabolism
4.11246	5.28	STM1588	yncC | putative regulatory protein	Transcription
2.49666		STM1598	ydcR | putative regulatory protein	Transcription
4.64282		STM1599	pdgL | periplasmic dipeptidase precursor	Cell envelope biogenesis and OM | Islands
4.06992		STM1601	ugtL | hypothetical protein STM1601	Islands
7.54228		STM1602	sifB | secreted effector protein	Islands
2.44528		STM1610	ydcK | putative nucleoside-diphosphate-sugar pyrophosphorylase	no data
	4.11246	STM1612	putative cellulase protein	Carbohydrate transport and metabolism
3.98616		STM1630	putative inner membrane protein	Islands
9.31787	3.57	STM1633	putative periplasmic binding protein	Amino acid transport and metabolism | Islands
10.8905	3.17	STM1634	putative ABC transporter permease component	Amino acid transport and metabolism | Islands
3.61752		STM1635	putative ABC-type polar amino acid transport system ATPase	Amino acid transport and metabolism | Islands
2.50533		STM1637	putative inner membrane protein	Islands | Unknown function
4.70763		STM1667	putative thiol peroxidase	Islands
2.83825		STM1671	putative regulatory protein	Islands | Transcription
4.14106	3.46	STM1673	putative outer membrane lipoprotein	Islands
3.11666		STM1698	putative inner membrane protein	no data
	2.21146	STM1702	rnb | exoribonuclease II	no data
	2.12874	STM1710	pgpB | phosphatidylglycerophosphate phosphatase B	Lipid metabolism
2.72263		STM1714	topA | DNA topoisomerase I	no data
429.049	84.16	STM1728	yciG | putative cytoplasmic protein	no data
108.76	59.71	STM1729	yciF | putative cytoplasmic protein	Unknown function
119.843	120.68	STM1730	yciE | putative cytoplasmic protein	Unknown function
7.01285		STM1731	putative catalase	Inorganic ion transport and metabolism
	3.12748	STM1743	oppD | oligopeptide transporter ATP-binding component	Amino acid transport and metabolism
	2.21146	STM1744	oppC | oligopeptide transport protein	Amino acid transport and metabolism
	2.41999	STM1752	galU | glucose-1-phosphate uridylyltransferase	Cell envelope biogenesis and OM
	2.86791	STM1753	hnr | response regulator	Signal transduction
3.02095		STM1770	chaB | cation transport regulator	no data
	2.36199	STM1779	ipk | 4-diphosphocytidyl-2-C-methyl-D-erythritol kinase	Lipid metabolism
	2.65737	STM1803	dadA | D-amino acid dehydrogenase small subunit	Amino acid transport and metabolism
	2.61172	STM1839	hypothetical protein	no data
2.25012	2.59	STM1840	yobG | putative inner membrane protein	no data
3.75809	2.24	STM1841	hypothetical protein	no data
	2.23457	STM1845	prc | carboxy-terminal protease	Cell envelope biogenesis and OM
	2.51403	STM1847	yebR | putative nucleotide-binding protein	Signal transduction
	2.64818	STM1848	yebS | putative inner membrane protein	Unknown function
	2.28945	STM1849	putative inner membrane protein	no data
5.0806		STM1854	putative inner membrane protein	no data
2.59368		STM1855	sopE2 | type III-secreted effector protein	Islands
2.46229		STM1856	putative cytoplasmic protein	Islands
2.53151	3.15	STM1857	putative acetyltransferase	Islands | Transcription
8.08361	7.29	STM1862	pagO | integral membrane protein	Carbohydrate transport and metabolism | Islands
24.1676	14.47	STM1863	STM1863 | putative inner membrane protein	no data
27.4741	16.56	STM1864	STM1864 | putative inner membrane protein	Islands
3.03143		STM1868	mig-3 | phage-tail assembly-like protein	Islands
10.1612	8.94	STM1929	otsB | trehalose-6-phosphate phophatase	Carbohydrate transport and metabolism
14.3204	7.26	STM1932	ftnB | ferritin-like protein	Inorganic ion transport and metabolism
	7.26015	STM1932	ftnB | ferritin-like protein	Inorganic ion transport and metabolism
2.09217		STM1933	STM1933 | hypothetical protein STM1933	Carbohydrate transport and metabolism
3.35195	3.59	STM1935	ftn | cytoplasmic ferritin	Inorganic ion transport and metabolism
	3.91768	STM1936	yecH | putative cytoplasmic protein	no data
	2.41999	STM1939	STM1939 | putative glucose-6-phosphate dehydrogenase	no data
3.75809	5.45	STM1982	rcsA | colanic acid capsular biosynthesis activation protein A	Transcription
	2.82843	STM1983	dsrB | hypothetical protein STM1983	no data
	3.32879	STM1986	yedP | hypothetical protein STM1986	no data
	3.3058	STM1988-S	putative cytoplasmic protein	no data
2.79917		STM1997	umuC | DNA polymerase IV	no data
2.23457	2.25	STM2014	asnU | Asn tRNA	no data
3.32879		STM2031	cbiE | precorrin-6B methylase	Coenzyme metabolism | Islands
2.77984		STM2032	cbiD | cobalt-precorrin-6A synthase	Coenzyme metabolism | Islands
	2.41999	STM2074	hisB | imidazole glycerol-phosphate dehydratase/histidinol phosphatase	Amino acid transport and metabolism
	2.38667	STM2076	hisA | 1-(5-phosphoribosyl)-5-[(5-phosphoribosylamino)methylideneamino]	no data
	3.00008	STM2079	wzzB | lipopolysaccharide O-antigen chain length regulator	Cell envelope biogenesis and OM
2.38667	6.7	STM2080	udg | UDP-glucose/GDP-mannose dehydrogenase	Cell envelope biogenesis and OM
2.41162	2.15	STM2081	gnd | 6-phosphogluconate dehydrogenase	Carbohydrate transport and metabolism
2.5403	2.65	STM2084	rfbM | mannose-1-phosphate guanylyltransferase	Cell envelope biogenesis and OM | Islands
	2.75108	STM2089	rfbJ | CDP-abequose synthase	Cell envelope biogenesis and OM | Islands
	2.51403	STM2090	rfbH | CDP-6-deoxy-D-xylo-4-hexulose-3-dehydrase	Cell envelope biogenesis and OM | Islands
	2.50533	STM2092	rfbF | glucose-1-phosphate cytidylyltransferase	Cell envelope biogenesis and OM | Islands
	2.41999	STM2093	rfbI | CDP-6-deoxy-delta-3-4-glucoseen reductase	Coenzyme metabolism | Islands
	3.3058	STM2096	rfbD | TDP-rhamnose synthetase	Cell envelope biogenesis and OM
	2.56685	STM2097	rfbB | dTDP-glucose 4-6-dehydratase	Cell envelope biogenesis and OM
4.75683	2.38	STM2099	wcaM | putative colanic acid biosynthetic protein	no data
5.24157	2.69	STM2100	wcaL | putative glycosyl transferase	Cell envelope biogenesis and OM
7.75432	5.74	STM2101	wcaK | putative galactokinase	no data
2.93834	3.42	STM2102	wzxC | putative export	no data
4.43828	4.2	STM2103	wcaJ | UDP-glucose lipid carrier transferase/glucose-1-phosphate	Cell envelope biogenesis and OM
11.1193	3.58	STM2104	cpsG | phosphomannomutase	no data
11.6318	3.14	STM2105-S	manC | mannose-1-phosphate guanylyltransferase	no data
13.0412	4.69	STM2106	wcaI | putative glycosyl transferase	Cell envelope biogenesis and OM
18.8959	4.42	STM2107	wcaH | GDP-mannose mannosyl hydrolase	no data
16.1672	3.02	STM2108	wcaG | GDP-fucose synthetase	Cell envelope biogenesis and OM
54.0042	17.75	STM2109	gmd | GDP-D-mannose dehydratase	Cell envelope biogenesis and OM
54.1917	23.83	STM2110	wcaF | putative acyltransferase	no data
15.8345	9.29	STM2111	wcaE | putative transferase	no data
4.89056	3.78	STM2112	wcaD | putative colanic acid polymerase	no data
4.72397	4.42	STM2113	wcaC | putative glycosyl transferase	Cell envelope biogenesis and OM
10.4469	19.77	STM2114	wcaB | putative acyl transferase	Amino acid transport and metabolism
2.85799	3.29	STM2115	wcaA | putative glycosyl transferase	Cell envelope biogenesis and OM
9.03172	18.57	STM2117	wzb | putative phosphotyrosine-protein phosphatase F	Signal transduction
4.97605	6.75	STM2118	wza | putative outer membrane polysaccharide export protein	Cell envelope biogenesis and OM
2.48802		STM2130	baeS | sensor kinase	Signal transduction
10.3747	3.14	STM2139	putative inner membrane protein	no data
2.26577	2.25	STM2139-2n	hypothetical protein	no data
3.98616	4.52	STM2140	yegS | putative diacylglycerol kinase	Lipid metabolism
3.49429	4.56	STM2141	fbaB | fructose-bisphosphate aldolase	Carbohydrate transport and metabolism
2.21146		STM2149	stcD | putative outer membrane lipoprotein	Islands
2.27363		STM2150	stcC | putative outer membrane protein	Cell motility and secretion | Islands
2.70382		STM2153	yehE | putative outer membrane protein	no data
2.78949	2.56	STM2163	yehX | putative ABC-type proline/glycine betaine transport system ATPase	Amino acid transport and metabolism
	2.95878	STM2165	yehZ | putative transport protein	Cell envelope biogenesis and OM
	2.75108	STM2171	yohF | oxidoreductase	no data
2.49666		STM2234	putative phage tail fiber assembly protein	Islands
	3.55537	STM2236	hypothetical protein	Islands
3.87716	2.66	STM2242	putative phage tail fiber protein	Islands
13.4078		STM2245	putative outer membrane protein	no data
4.11246		STM2287	putative cytoplasmic protein	no data
3.14923		STM2288	putative cytoplasmic protein	no data
3.32879		STM2293	competence damage-inducible protein A	no data
2.8481	5.21	STM2311	elaB | putative inner membrane protein	Unknown function
3.2154		STM2375	putative cytoplasmic protein	no data
6.77396	2.95	STM2394	argW | Arg tRNA	no data
4.67511		STM2395	pgtE | outer membrane protein E precursor	Cell envelope biogenesis and OM | Islands
7.46426	2.69	STM2396	pgtA | activator	Islands | Signal transduction
3.55537		STM2397	pgtB | phosphoglycerate transport system sensor protein	Islands | Signal transduction
2.41162		STM2398	pgtC | phosphoglycerate transport regulatory protein precursor	Inorganic ion transport and metabolism | Islands
2.8481		STM2412	alaW | Ala tRNA	no data
	2.47084	STM2418	valY | Val tRNA	no data
4.72397	12.38	STM2473	talA | transaldolase	Carbohydrate transport and metabolism
12.2101	9.06	STM2478	hypothetical protein	no data
	2.33755	STM2482	yffB | putative glutaredoxin	Inorganic ion transport and metabolism
2.33755		STM2509	putative transposase	no data
	2.50533	STM2521	yfgM | putative inner membrane protein	Unknown function
	2.67586	STM2526	ndk | nucleoside diphosphate kinase	Nucleotide transport and metabolism
2.69447		STM2574	putative permease	Carbohydrate transport and metabolism
2.61172	2.83	STM2588	tail fiber-like protein	no data
2.46229	3.71	STM2613	hypothetical protein	Islands
2.87787	2.33	STM2614	hypothetical protein [Phage Gifsy-1]	Islands
	2.41162	STM2615	Xaa tRNA	no data
2.01391		STM2617	antiterminator-like protein	Islands
	2.92817	STM2634	putative cytoplasmic protein [Phage Gifsy-1]	no data
2.90795		STM2655	putative cytoplasmic protein	no data
	2.24233	STM2675	rimM | 16S rRNA-processing protein	Translation, ribosomal structure and biogenesis
2.97935	2.33	STM2690	putative outer membrane efflux protein	Cell envelope biogenesis and OM
2.49666	6.04	STM2691	putative ABC transporter transmembrane region	no data
2.2974	3.53	STM2692	putative HlyD family secretion protein	Cell envelope biogenesis and OM
2.97935		STM2704	tail fibre assembly-like protein [Salmonella phage Fels-2]	Islands
3.63008		STM2705	hypothetical protein	Islands
	2.62079	STM2719	terminase-like protein	Islands
	2.27363	STM2742	putative cytoplasmic protein	Islands
2.77022		STM2747	putative cytoplasmic protein	Islands
29.3441	14.52	STM2780	pipB2 | secreted effector protein	Islands | Unknown function
7.3615	3.82	STM2781	virK | virulence protein	Islands | Unknown function
10.8905	5.1	STM2782	mig-14 | putative transcriptional activator	Islands
4.06992	7.09	STM2783	nixA | putative nickel transporter	Inorganic ion transport and metabolism | Islands
2.74157	3.05	STM2793	gabP | gamma-aminobutyrate transport protein	Amino acid transport and metabolism
9.88335	7.31	STM2795	ygaU | hypothetical protein STM2795	Unknown function
3.82378	4.07	STM2796	yqaE | putative transport protein	Unknown function
4.19887	3.99	STM2799	stpA | DNA-binding protein	no data
	2.09943	STM2801	ygaC | putative cytoplasmic protein	no data
	3.26029	STM2802	ygaM | putative inner membrane protein	Unknown function
	2.5403	STM2810	proW | glycine/betaine/proline transport protein	Amino acid transport and metabolism
2.56685		STM2830	ygaD | competence damage-inducible protein A	no data
2.82843		STM2864	sitD | putative permease	Inorganic ion transport and metabolism
6.65759		STM2865	avrA | secreted effector protein	Islands | SPI1 to SPI5
4.94167		STM2866	sprB | transcriptional regulator	Islands | SPI1 to SPI5 | Transcription
3.31728		STM2867	hilC | invasion regulatory protein	Islands | SPI1 to SPI5 | Transcription
5.24157	2.59	STM2868	orgC | putative cytoplasmic protein	Islands | SPI1 to SPI5
	4.30198	STM2869	orgB | needle complex export protein	Islands | SPI1 to SPI5
2.89788		STM2870	orgA | needle complex assembly protein	no data
2.62079	0.42	STM2871	prgK | needle complex inner membrane lipoprotein	Islands | SPI1 to SPI5
	0.214641	STM2872	prgJ | needle complex minor subunit	Islands | SPI1 to SPI5
	0.115023	STM2873	prgI | needle complex major subunit	Islands | SPI1 to SPI5
2.92817	0.28	STM2874	prgH | needle complex inner membrane protein	Islands | SPI1 to SPI5
2.65737		STM2875	hilD | invasion protein regulatory protein	Islands | SPI1 to SPI5 | Transcription
2.52275		STM2876	hilA | invasion protein transcriptional activator	Islands | SPI1 to SPI5 | Transcription
4.34694		STM2877	iagB | invasion protein precursor	Cell envelope biogenesis and OM | Islands | SPI1 to SPI5
12.0838		STM2878	sptP | protein tyrosine phosphatase/GTPase activating protein	Islands | SPI1 to SPI5
13.2232		STM2879	sicP | secretion chaparone	Islands | SPI1 to SPI5
4.48466		STM2881	iacP | acyl carrier protein	Islands | Lipid metabolism | SPI1 to SPI5
3.44618		STM2882	sipA | secreted effector protein	Islands | SPI1 to SPI5
6.6116	0.23	STM2883	sipD | translocation machinery component	Islands | SPI1 to SPI5
7.6211	0.26	STM2884	sipC | translocation machinery component	Islands | SPI1 to SPI5
10.6664	0.33	STM2885	sipB | translocation machinery component	Islands | SPI1 to SPI5
6.21175	0.34	STM2886	sicA | secretion chaperone	Islands | SPI1 to SPI5
5.55967		STM2887	spaS | type III secretion protein	Cell motility and secretion | Islands | SPI1 to SPI5
2.24233	0.45	STM2891	spaO | type III secretion protein	no data
2.44528	0.32	STM2892	invJ | needle length control protein	Islands | SPI1 to SPI5
3.19319	0.4	STM2893	invI | needle complex assembly protein	Islands | SPI1 to SPI5
3.04196		STM2894	invC | type III secretion system ATPase	Cell motility and secretion | Islands | SPI1 to SPI5
3.01049	0.37	STM2895	invB | secretion chaperone	Islands | SPI1 to SPI5
3.54307		STM2896	invA | needle complex export protein	Islands | SPI1 to SPI5
	0.268874	STM2897	invE | invasion protein	Islands | SPI1 to SPI5
	0.272627	STM2898	invG | outer membrane secretin precursor	no data
2.94854	0.25	STM2899	invF | invasion regulatory protein	Islands | SPI1 to SPI5 | Transcription
6.38639		STM2900	invH | needle complex outer membrane lipoprotein precursor	Islands | SPI1 to SPI5
2.77984	2.07	STM2907	pphB | serine/threonine protein phosphatase 2	Islands | Signal transduction | SPI1 to SPI5
	0.473029	STM2910	putative cytoplasmic protein	no data
3.01049		STM2917	ygbK | putative tRNA synthase	Unknown function
3.11666		STM2945	sopD | secreted effector protein	no data
2.9897		STM2983	ygdI | putative lipoprotein	no data
2.75108		STM3025	putative cytoplasmic protein	Islands | Transcription
3.55537		STM3025-1N	hypothetical protein	no data
3.59253		STM3026	putative outer membrane protein	Islands
3.42238		STM3030	putative periplasmic protein	Islands
3.83706		STM3031	Ail/OmpX-like protein	Cell envelope biogenesis and OM | Islands
2.74157		STM3036	putative inner membrane protein	Islands
2.87787		STM3037	glyU | Gly tRNA	no data
	2.42839	STM3041c	prfB | peptide chain release factor 2	no data
	2.48802	STM3067	yggB | putative mechanosensitive channel	Cell envelope biogenesis and OM
2.83825		STM3124	putative response regulator	Islands | Transcription
2.85799		STM3127	putative cytoplasmic protein	Islands
3.34035		STM3132	putative xylanase/chitin deacetylase	Carbohydrate transport and metabolism | Islands
3.19319	2.61	STM3157	yghA | oxidoreductase	no data
	2.38667	STM3211-S	rpoD | RNA polymerase sigma factor	no data
	3.65533	STM3228	yqjC | putative periplasmic protein	no data
3.06312		STM3242	tdcD | acetate/propionate kinase	Energy production and conversion
2.47084		STM3254	putative fructose-1-phosphate kinase	Carbohydrate transport and metabolism
	2.55797	STM3287	nusA | transcription elongation factor NusA	Transcription
5.24157		STM3289	metY | Met tRNA	no data
	2.31338	STM3311	yrbD | putative transport protein	no data
2.90795		STM3335	yhcH | putative cytoplasmic protein	Carbohydrate transport and metabolism
	2.32141	STM3344	rpsI | 30S ribosomal protein S9	Translation, ribosomal structure and biogenesis
	3.06312	STM3345	rplM | 50S ribosomal protein L13	Translation, ribosomal structure and biogenesis
	3.18215	STM3379	accB | acetyl-CoA carboxylase	Lipid metabolism
2.34567		STM3388	putative signal transduction protein	Signal transduction
2.6666		STM3391	acrF | multidrug transport protein	Drug/analog resistance
2.41162		STM3392	yhdV | putative outer membrane lipoprotein	no data
	2.22684	STM3499	yhgE | putative inner membrane protein	no data
	4.70763	STM3511	yhgI | putative thioredoxin-like protein	no data
	3.3058	STM3532	putative dihydrodipicolinate synthetase	Amino acid transport and metabolism | Islands
	3.85038	STM3536	glgC | glucose-1-phosphate adenylyltransferase	no data
	5.73582	STM3537	glgX | glycogen debranching enzyme	Carbohydrate transport and metabolism
2.25012		STM3547-Sc	putative transcriptional regulator	no data
2.48802		STM3548	putative cytoplasmic protein	no data
4.30198		STM3549	putative inner membrane protein	Unknown function
2.24233		STM3550	putative phosphotriesterase	no data
	2.6666	STM3556	ugpA | sn-glycerol 3-phosphate transport protein	Carbohydrate transport and metabolism
	3.04196	STM3557	ugpB | sn-glycerol 3-phosphate transport protein	Carbohydrate transport and metabolism
2.72263	2.97	STM3582	yhhT | putative permease	no data
	2.72263	STM3622	yhjS | putative cytoplasmic protein	no data
	4.31691	STM3624	yhjU | putative inner membrane protein	no data
3.38698		STM3628	dppC | dipeptide transport protein 2	Amino acid transport and metabolism
2.82843		STM3648	yiaG | putative transcriptional regulator	Transcription
2.93834		STM3673	yiaO | putative periplasmic dicarboxylate-binding protein	Carbohydrate transport and metabolism
	2.49666	STM3684	yibF | putative glutathione S-transferase	no data
	2.64818	STM3703	yibN | putative rhodanese-like sulfurtransferase	Inorganic ion transport and metabolism
2.65737		STM3707	yibD | putative glycosyltransferase	Cell envelope biogenesis and OM
	2.54912	STM3710	rfaD | ADP-L-glycero-D-mannoheptose-6-epimerase	Cell envelope biogenesis and OM
	2.41999	STM3715	rfaZ | lipopolysaccharide core biosynthetic protein	no data
5.63728		STM3751	selC |Sec tRNA	no data
2.80889	3.12	STM3757	misL | putative autotransporter	Cell envelope biogenesis and OM | Islands | SPI1 to SPI5
	2.32141	STM3759-S	marT | putative transcriptional regulator	no data
6.98858	10.93	STM3761	slsA | putative inner membrane protein	Islands | SPI1 to SPI5
3.26029		STM3762	cigR | putative inner membrane protein	Islands | SPI1 to SPI5
2.74157	2.6	STM3763	mgtB | Mg2+ transporter	Inorganic ion transport and metabolism | Islands | SPI1 to SPI5
5.02805	3.73	STM3764	mgtC | Mg2+ transport protein	Islands | SPI1 to SPI5 | Unknown function
	2.47084	STM3774	putative inner membrane protein	Islands | SPI1 to SPI5
3.3058		STM3779	putative phosphotransferase system HPr protein	Carbohydrate transport and metabolism | Islands | SPI1 to SPI5
5.09824		STM3780	hypothetical protein	Carbohydrate transport and metabolism | Islands | SPI1 to SPI5
4.36203		STM3781	putative sugar kinase	Carbohydrate transport and metabolism | Islands | SPI1 to SPI5
3.04196		STM3782	putative PTS system galactitol-specific enzyme IIC component	Carbohydrate transport and metabolism | Islands | SPI1 to SPI5
2.82843		STM3784	putative phosphotransferase system mannitol/fructose-specific IIA |	Carbohydrate transport and metabolism | Islands | SPI1 to SPI5
2.71321		STM3817	ccmC | heme exporter protein	no data
	2.13613	STM3842	yidC | inner membrane protein translocase component YidC	no data
	3.16017	STM3866	atpG | ATP synthase subunit C	Energy production and conversion
13.0864		STM3895	aspT Sec tRNA	no data
	2.30537	STM3921	wecC | UDP-N-acetyl-D-mannosaminuronic acid dehydrogenase	Cell envelope biogenesis and OM
11.432		STM3931	argX | Arg tRNA	no data
	3.23777	STM3967	dlhH | putative dienelactone hydrolase	no data
2.12874	2.13	STM3992	rrfA | STM3992 | rrfA | 1255518 | 5S ribosomal RNA	no data
2.61172	2.75	STM4064	ushB | CDP-diacylglycerol pyrophosphatase	Lipid metabolism
	2.18859	STM4092	hslV | ATP-dependent protease peptidase subunit	no data
	2.18859	STM4132	rrsB |16S ribosomal RNA	no data
2.62079		STM4133	ileU | Val tRNA	no data
2.25012		STM4134	Ala tRNA	no data
	2.37841	STM4153	rpoB | DNA-directed RNA polymerase beta subunit	no data
3.50642		STM4178	gltV | Sec tRNA	no data
2.32947	2.21	STM4180	rrfE | 5S ribosomal RNA	no data
	2.28153	STM4198	putative cytoplasmic protein	Islands
2.16595	3.17	STM4199	putative cytoplasmic protein	Islands
2.45377		STM4200	putative phage tail fiber protein H	Islands
	3.41054	STM4205	putative phage glycosyltransferase	Cell envelope biogenesis and OM | Islands
	2.92817	STM4206	putative phage glucose translocase	Islands | Unknown function
	4.74037	STM4214	putative cytoplasmic protein	Islands
3.20428	4.26	STM4215	putative cytoplasmic protein	Islands
2.70382		STM4216	putative inner membrane protein	Islands
	4.28709	STM4223	yjbF | putative outer membrane lipoprotein	no data
	2.59368	STM4224	yjbG | putative periplasmic protein	no data
	3.50642	STM4225	yjbH | putative outer membrane lipoprotein	no data
	2.87787	STM4226	yjbA | phosphate-starvation-inducible protein PsiE	Unknown function
	2.6666	STM4240	yjbJ | putative cytoplasmic protein	Unknown function
	0.363493	STM4259	putative ABC exporter outer membrane component [Salmonella | S4411A_ORF	Cell envelope biogenesis and OM | Islands | SPI1 to SPI5
	0.377618	STM4260	predicted cation efflux pump [Salmonella typhimurium LT2] | S4410A_ORF	Cell envelope biogenesis and OM | Islands | SPI1 to SPI5
3.16017		STM4287-S	phnO | putative regulatory protein	no data
	2.73208	STM4293	yjdB | putative integral membrane protein	no data
	2.56685	STM4295	adiY | transcriptional activator	Transcription
	3.35195	STM4310	putative inner membrane protein	Islands | Unknown function
2.22684		STM4317	hypothetical protein STM4317	Islands | Unknown function
5.35171	5.12	STM4318	putative acetyltransferase	Islands | Transcription
30.803	11.79	STM4319	phoN | non-specific acid phosphatase	Islands | Lipid metabolism
3.24901		STM4327	fxsA | suppressor of F exclusion of bacteriophage T7	no data
10.8905	4.35	STM4329	groES | co-chaperonin GroES	no data
4.22807		STM4330	groEL | chaperonin GroEL	no data
	3.18215	STM4333	yjeK | putative aminomutase	Amino acid transport and metabolism
	3.85038	STM4363	hflK | FtsH modulator	no data
	2.28153	STM4364	hflC | FtsH modulator	no data
2.14355		STM4370	yjfI | putative cytoplasmic protein	Unknown function
	2.27363	STM4374	yjfL | putative inner membrane protein	Unknown function
2.81864		STM4408	msrA | methionine sulfoxide reductase A	no data
2.47084		STM4423	STM4423 | putative DNA-binding protein	Islands | Transcription
4.50023		STM4434	STM4434 | putative permease	Carbohydrate transport and metabolism | Islands
6.52058		STM4485	idnK | thermosensitive D-gluconate kinase	Carbohydrate transport and metabolism
2.85799	2.97	STM4486	yjgB | putative alcohol dehydrogenase	no data
2.94854		STM4503	putative inner membrane protein	no data
8.13984		STM4504	putative cytoplasmic protein	no data
7.56846		STM4505	hypothetical protein	Unknown function
3.98616		STM4506	putative dienelactone hydrolase	no data
3.16017		STM4508-1N	hypothetical protein	no data
3.20428	4.76	STM4509-S	putative cytoplasmic protein	no data
	2.60268	STM4519	putative NAD-dependent aldehyde dehydrogenase	Energy production and conversion
	2.91804	STM4560	prfC | peptide chain release factor 3	Translation, ribosomal structure and biogenesis
19.4946	27.19	STM4561	osmY | hyperosmotically-inducible periplasmic protein	no data
3.79737	4.44	STM4562	putative inner membrane protein	no data
	2.70382	STM4573	stjC | putative fimbrial chaparone	Cell motility and secretion | Islands
2.49666	4.18	STM4574	putative outer membrane protein	Islands
2.63902	2.85	STM4575	putative outer membrane protein	Islands
2.26577	2.51	STM4593	sthB | putative fimbrial usher protein	no data
4.24275		STM4595	putative fimbrial chaparone	no data
3.36359		STM4596	putative inner membrane protein	Islands
