# Supplementary material for: Differential Regulation of Horizontally Acquired and Core Genome Genes by the Bacterial Modulator H-NS
Source: PLoS Genet. 2009 Jun 12;5(6):e1000513. doi: 10.1371/journal.pgen.1000513 (PMC2686267; doi:10.1371/journal.pgen.1000513)
Supplement: Table S2 — Genes repressed more than 2-fold (M≤−1) in SV5015AV with respect to SV5015 with a p value less than 0.1, and the corresponding values in SV5015AV (R27) vs SV5015. Significative repressed genes (cell motility) have been highlighted in grey. Significative core genome genes have been highlighted in black. (0.16 MB XLS) [file pgen.1000513.s003.xls]

## Sheet: Hoja1
Table S2. Genes repressed more than 2-fold (M≤-1) in SV5015AV with respect to SV5015 with a p value less than 0.1, and the corresponding values
in SV5015AV (R27) vs SV5015. Significative repressed genes (cell motility) have been highlighted in grey. Significative core genome genes
have been highlighted in black
SV5015AV vs SV5015	SV5015AV(R27) vs SV5015	ProbeID	Description	Group
0.385553		CNB1344-0013	sraH | sRNA (E. coli) | S0391A_sRNA	no data
0.342696		CNB1344-0014	sraL | sRNA (E. coli) | S4402A_sRNA	no data
0.417544		CNB1344-0020	sroA | sRNA (E. coli) | S3926A_sRNA	no data
0.346277	0.42	CNB1344-0024	sroB | sRNA (E. coli) | S3502A_sRNA	no data
0.421908		CNB1344-0025	sraD | sRNA (E. coli) | S3080A_sRNA	no data
	0.479632	CNB1344-0036	gcvB | sRNA (E. coli) | S3259A_sRNA	no data
0.346277		CNB1344-0043	fabH | S0751A_ORF	no data
	0.392292	CNB1344-0057	S0717A_ORF	no data
0.259715	0.27	CNB1344-0073	S0586A_ORF	no data
0.270744	0.39	CNB1344-0079	S0507A_ORF | - | S0507A_ORF	no data
0.433769		CNB1344-0087	yhbE | Hypothetical transport protein yhbE | S0417A_ORF	no data
0.381565		CNB1344-0089	S0292A_ORF	no data
0.279322		CNB1344-0095	S0267A_ORF | Malonyl coenzyme A-acyl carrier protein (fabD) (Fragment)	no data
0.26334		CNB1344-0096	S0260A_ORF | Malonyl coenzyme A-acyl carrier protein (fabD) (Fragment)	no data
	0.423373	CNB1344-0102	S0252A_ORF	no data
	0.327598	CNB1344-0107	S0242A_ORF	no data
	0.476319	CNB1344-0131	S0159A_ORF | Salmonella enterica serovar Choleraesuis 50k virulence plasmid DNA- complete sequence	no data
	0.132586	CNB1344-0132	S0158A_ORF |Putative adhesin	no data
0.334482	0.17	CNB1344-0133	vsdF |Virulence protein vsdF | S0157A_ORF	no data
0.345079		CNB1344-0138	S0124A_ORF	no data
0.438303	0.37	CNB1344-0141	S0137A_ORF	no data
	0.133046	CNB1344-0143	mobA |Mobilization protein A | S0118A_ORF	no data
0.400535	0.15	CNB1344-0144	mobB | Mobilization protein B | S0119A_ORF	no data
0.389582	0.2	CNB1344-0145	S0117A_ORF	no data
	0.179244	CNB1344-0146	repA | Regulatory protein repA | S0116A_ORF	no data
0.377618	0.39	CNB1344-0147	sulII |Dihydropteroate synthase type II | S0115A_ORF	no data
0.271684		CNB1344-0148	S0114A_ORF | Sm resistance protein B	no data
0.319746		CNB1344-0152	S5259A_ORF	no data
0.313166		CNB1344-0155	S5242A_ORF	no data
	0.276433	CNB1344-0160	gudP | Probable glucarate transporter | S5195A_ORF	no data
	0.439825	CNB1344-0162	S5184A_ORF	no data
0.479632		CNB1344-0174	S4385A_ORF	no data
	0.364755	CNB1344-0198	S4842A_ORF	no data
0.417544	0.34	CNB1344-0199	S4812A_ORF	no data
	0.306721	CNB1344-0202	S4805A_ORF	no data
	0.339151	CNB1344-0209	S4731A_ORF	no data
	0.129408	CNB1344-0211	S4704A_ORF	no data
	0.32197	CNB1344-0217	S4344A_ORF	no data
0.280292		CNB1344-0218	bisC | S4652A_ORF	no data
	0.418994	CNB1344-0220	S4647A_ORF	no data
	0.179244	CNB1344-0233	S4545A_ORF	no data
0.356013		CNB1344-0241	S4487A_ORF	no data
0.439825		CNB1344-0253	S0013A_ORF	no data
0.351111	0.38	CNB1344-0254	S0012A_ORF	no data
	0.345079	CNB1344-0256	ygeA | S0113A_ORF	no data
	0.140146	CNB1344-0273	S0097A_ORF	no data
	0.351111	CNB1344-0276	ycdA | S0094A_ORF	no data
0.250868	0.31	CNB1344-0289	S0083A_ORF	no data
0.477973	0.46	CNB1344-0305	yacA | S0069A_ORF	no data
	0.455335	CNB1344-0306	S0068A_ORF | Hypothetical protein CP0261	no data
	0.316439	CNB1344-0309	S0065A_ORF	no data
	0.17374	CNB1344-0366	S4236A_ORF	no data
0.34151	0.13	CNB1344-0381	S4114A_ORF	no data
0.340329		CNB1344-0392	S3991A_ORF	no data
0.392292		CNB1344-0405	S3892A_ORF	no data
0.484645		CNB1344-0418	S3751A_ORF	no data
0.325335		CNB1344-0444	S3597A_ORF	no data
	0.360982	CNB1344-0445	S3572A_ORF	no data
	0.34151	CNB1344-0449	S3510A_ORF	no data
	0.221442	CNB1344-0459	S3078A_ORF	no data
0.279322		CNB1344-0460	S3073A_ORF	no data
0.388234		CNB1344-0473	S3014A_ORF	no data
0.378929	0.41	CNB1344-0474	S2179A_ORF	no data
	0.215387	CNB1344-0477	ALPHA | Putative P4-specific DNA primase (EC 2.7.7.-) | S2990A_ORF	no data
	0.378929	CNB1344-0497	S2962A_ORF	no data
	0.050942	CNB1344-0504	sopE | S2941A_ORF	no data
	0.139178	CNB1344-0505	S2940A_ORF	no data
0.285191		CNB1344-0542	S2851A_ORF	no data
	0.353553	CNB1344-0553	S2836A_ORF	no data
0.397768		CNB1344-0608	S2584A_ORF	no data
0.166086	0.33	CNB1344-0615	S2531A_ORF	no data
0.423373		CNB1344-0620	S2106A_ORF	no data
0.41466		CNB1344-0629	S2417A_ORF	no data
0.325335	0.32	CNB1344-0644	S2077A_ORF	no data
0.266093		CNB1344-0660	S3191A_ORF | Hypothetical protein c3309	no data
	0.455335	CNB1344-0670	S1789A_ORF | Hypothetical protein c1062	no data
0.345079		CNB1344-0703	S1705A_ORF	no data
0.393654		CNB1344-0706	S1696A_ORF	no data
	0.31864	CNB1344-0708	S1678A_ORF	no data
0.198196		CNB1344-0714	S1655A_ORF	no data
0.390935	0.28	CNB1344-0749	S0820A_ORF	no data
	0.410371	CNB1344-0778	S1188A_ORF	no data
0.285191		CNB1344-0779	bisC | S1170A_ORF	no data
0.399149		CNB1344-0802	S1021A_ORF |Hypothetical protein SF1289	no data
	0.420448	CNB1344-0805	S1009A_ORF | Hypothetical protein SF1278	no data
0.281265		CNB1344-0808	yciU | Hypothetical UPF0263 protein yciU	no data
0.249135	0.39	CNB1344-0809	S0960A_ORF	no data
0.493116	0.14	PSLT032	putative diguanylate cyclase/phosphodiesterase	pSLT
0.357249		PSLT048	tlpA | alpha-helical coiled-coil protein	pSLT
0.399149		PSLT111	finO | finP binding-protein	pSLT
0.41466		STM0007	talB | transaldolase	Carbohydrate transport and metabolism
0.392292		STM0008	mogA | molybdenum cofactor biosynthesis protein	Coenzyme metabolism
	0.238159	STM0043	rpsT | 30S ribosomal protein S20	Translation, ribosomal structure and biogenesis
0.354781		STM0046	ileS | isoleucyl-tRNA synthetase	Translation, ribosomal structure and biogenesis
0.436786		STM0047	lspA | signal peptidase II	Cell envelope biogenesis and OM
0.421908		STM0048	slpA | FKBP-type peptidyl-prolyl cis-trans isomerase	no data
0.390935		STM0049	lytB | 4-hydroxy-3-methylbut-2-enyl diphosphate reductase	Global regulatory function | Lipid metabolism
0.436786		STM0052	putative transcriptional regulator	Islands | Transcription
0.323088	0.3	STM0066	carA | carbamoyl-phosphate synthase small subunit	Amino acid transport and metabolism
0.399149	0.45	STM0069	caiE | carnitine racemase stimulation factor	no data
0.35233		STM0087	folA | dihydrofolate reductase type I	Coenzyme metabolism
0.325335		STM0088	apaH | diadenosinetetraphosphatase	no data
0.325335	0.28	STM0091	pdxA | 4-hydroxythreonine-4-phosphate dehydrogenase	Coenzyme metabolism
0.349896		STM0092	surA | peptidyl-prolyl cis-trans isomerase	no data
0.188156		STM0096	hepA | ATP-dependent helicase HepA	no data
0.382889		STM0108	tbpA | thiamine-binding periplasmic protein	no data
0.439825		STM0116	ilvI | acetolactate synthase III large subunit	Amino acid transport and metabolism
0.384219		STM0121	ftsL | cell division protein	no data
0.421908	0.33	STM0122	ftsI | division specific transpeptidase	Cell envelope biogenesis and OM
0.418994		STM0125	mraY | phospho-N-acetylmuramoyl-pentapeptide-transferase	Cell envelope biogenesis and OM
0.464902		STM0126	murD | UDP-N-acetylmuramoyl-L-alanyl-D-glutamate synthetase	Cell envelope biogenesis and OM
0.433769		STM0127	ftsW | essential cell division gene	no data
	0.366021	STM0128	murG | N-acetylglucosaminyl transferase	Cell envelope biogenesis and OM
	0.435275	STM0134	lpxC | UDP-3-O-[3-hydroxymyristoyl] N-acetylglucosamine deacetylase	Cell envelope biogenesis and OM
0.241484	0.27	STM0136	secA | translocase	no data
0.392292		STM0138	yacG | zinc-binding protein	no data
0.416099		STM0139	yacF | hypothetical protein	Unknown function
0.421908		STM0140	coaE | dephospho-CoA kinase	Coenzyme metabolism
0.382889	0.4	STM0141	guaC | guanosine 5'-monophosphate oxidoreductase	Nucleotide transport and metabolism
0.222211		STM0146	ampD | N-acetyl-anhydromuramyl-L-alanine amidase	no data
0.239816	0.37	STM0147	ampE | putative beta lactamase regulator	Drug/analog resistance
0.241484	0.34	STM0148	putative cytoplasmic protein	no data
0.439825		STM0151	pdhR | transcriptional regulator of pyruvate dehydrogenase complex	Transcription
0.247414	0.4	STM0152	aceE | pyruvate dehydrogenase E1 component	Energy production and conversion
0.364755		STM0154	lpdA | dihydrolipoamide dehydrogenase	Energy production and conversion
0.378929	0.31	STM0157	yacH | putative outer membrane protein	no data
0.382889		STM0163	4-hydroxythreonine-4-phosphate dehydrogenase	Coenzyme metabolism
0.354781		STM0164	putative transcriptional regulator	Transcription
0.360982		STM0166	speE | spermidine synthase	Amino acid transport and metabolism
0.313166		STM0174	stiH | putative fimbrial protein precurosr	Cell motility and secretion | Islands
0.407536		STM0181	panC | pantoate--beta-alanine ligase	Coenzyme metabolism
0.417544		STM0186	dksA | dnaK suppressor protein	Signal transduction
0.380245	0.39	STM0188	ligT | 2'-5' RNA ligase	Translation, ribosomal structure and biogenesis
0.396392		STM0190	mrcB | penicillin-binding protein 1b	Cell envelope biogenesis and OM
0.250868		STM0191	fhuA | outer membrane ferrichrome receptor protein precursor	Inorganic ion transport and metabolism
0.230846	0.31	STM0192	fhuC | hydroxymate-dependent iron transport protein	Inorganic ion transport and metabolism
0.433769		STM0205	yadS | putative inner membrane protein	Unknown function
0.308855		STM0207	pfs | 5'-methylthioadenosine/S-adenosylhomocysteine nucleosidase	Nucleotide transport and metabolism
	0.386891	STM0211	yaeH | putative cytoplasmic protein	no data
0.295248		STM0221	uppS | undecaprenyl pyrophosphate synthetase	Lipid metabolism
0.265172		STM0222	cdsA | CDP-diglyceride synthase	Lipid metabolism
0.340329		STM0223	yaeL | putative membrane-associated Zn-dependent protease	Cell envelope biogenesis and OM
0.363493	0.34	STM0224	yaeT | putative outer membrane protein precursor	Cell envelope biogenesis and OM
0.25437	0.12	STM0225	hlpA | outer membrane protein H precursor	Cell envelope biogenesis and OM
0.32197		STM0226	lpxD | UDP-3-O-[3-hydroxymyristoyl] glucosamine N-acyltransferase	Cell envelope biogenesis and OM
0.32197		STM0227	fabZ | (3R)-hydroxymyristoyl ACP dehydratase	Lipid metabolism
0.369847		STM0228	lpxA | UDP-N-acetylglucosamine acyltransferase	Cell envelope biogenesis and OM
0.420448		STM0231	dnaE | DNA polymerase III subunit alpha	no data
0.395021		STM0232	accA | acetyl-CoA carboxylase alpha subunit	Lipid metabolism
0.445964		STM0235	yaeR | putative lactoylglutathione lyase	Amino acid transport and metabolism
0.371131		STM0239	yaeQ | putative cytoplasmic protein	Unknown function
0.430773		STM0242	proS | prolyl-tRNA synthetase	Translation, ribosomal structure and biogenesis
0.401925		STM0247	abc | putative transport protein	Inorganic ion transport and metabolism
0.420448		STM0261	gloB | hydroxyacylglutathione hydrolase	no data
0.392292		STM0262	yafS | putative SAM-dependent methyltransferase	no data
0.303549		STM0263	rnhA | ribonuclease H	no data
0.380245		STM0273	putative cytoplasmic protein	Islands | Unknown function
	0.45219	STM0284	putative Shiga-like toxin A subunit	Islands
	0.430773	STM0285	putative inner membrane protein	no data
	0.234068	STM0295	putative cytoplasmic protein	Islands
0.367292	0.44	STM0311	yafJ | putative glutamine amidotransferase	no data
0.385553		STM0315	prfH | peptide chain release factor 2	Translation, ribosomal structure and biogenesis
	0.413225	STM0327	STM0327 | putative cytoplasmic protein	no data
	0.463294	STM0353	STM0353 | putative cation transport ATPase	no data
0.45219		STM0355	STM0355 | putative copper chaperone	Inorganic ion transport and metabolism | Islands
0.400535		STM0357	mod | DNA methylase	Islands
0.189465		STM0372	hemB | delta-aminolevulinic acid dehydratase	Coenzyme metabolism
0.320856	0.4	STM0388	aroL | shikimate kinase II	Amino acid transport and metabolism
0.262429		STM0392	rdgC | recombination associated protein	no data
	0.481297	STM0393	yajF | putative sugar kinase/transcriptional regulator	no data
0.267943	0.41	STM0400	proY | putative proline transporter	Amino acid transport and metabolism
0.335643		STM0404	queA | S-adenosylmethionine:tRNA ribosyltransferase-isomerase	Translation, ribosomal structure and biogenesis
0.272627		STM0406	yajC | preprotein translocase subunit YajC	no data
	0.463294	STM0410	putative regulatory protein	Transcription
0.059954	0.17	STM0413	tsx | nucleoside channel	Cell envelope biogenesis and OM
	0.484645	STM0415	ybaD | hypothetical protein	no data
0.238159	0.13	STM0417	ribH | riboflavin synthase subunit beta	Coenzyme metabolism
0.280292	0.33	STM0418	nusB | transcription antitermination protein NusB	Transcription
	0.346277	STM0419	thiL | thiamine monophosphate kinase	no data
	0.346277	STM0420	pgpA | phosphatidylglycerophosphatase A	no data
0.45376		STM0421	yajO | putative oxidoreductase	Energy production and conversion
0.319746		STM0422	dxs | 1-deoxy-D-xylulose-5-phosphate synthase	Coenzyme metabolism
0.401925		STM0423	ispA | geranyltranstransferase	Coenzyme metabolism
0.315344		STM0424	xseB | exodeoxyribonuclease VII small subunit	no data
0.329877		STM0426	phnV | 2-aminoethylphosphonate transporter	Amino acid transport and metabolism | Islands
0.296273		STM0436-S	yajR | putative transport protein	no data
	0.323088	STM0441	cyoC | cytochrome o ubiquinol oxidase subunit III	Energy production and conversion
	0.373712	STM0442	cyoB | cytochrome o ubiquinol oxidase subunit I	Energy production and conversion
0.335643	0.16	STM0458	putative cysteine synthase/cystathionine beta-synthase	Amino acid transport and metabolism
0.393654	0.38	STM0460	mdlA | ATP-binding component	no data
0.316439		STM0478	aefA | putative small-conductance mechanosensitive channel	no data
	0.363493	STM0480	ybaM | putative inner membrane protein	no data
	0.429283	STM0481	priC | primosomal replication protein N	no data
0.191445	0.23	STM0485	ybaB | hypothetical protein	Unknown function
0.337978	0.12	STM0486	recR | recombination protein RecR	no data
	0.45376	STM0587	ybdZ | putative cytoplasmic protein	Unknown function
0.399149		STM0488	adk | adenylate kinase	Nucleotide transport and metabolism
0.224533	0.41	STM0491	gsk | inosine-guanosine kinase	Carbohydrate transport and metabolism
	0.288172	STM0593	ybdA | putative transport protein	Carbohydrate transport and metabolism
0.411796		STM0494	ushA | UDP-sugar hydrolase/5'-nucleotidase	no data
0.20805		STM0499	cueR | putative heavy metal transcriptional repressor	Transcription
0.481297		STM0533	purK | phosphoribosylaminoimidazole carboxylase	Nucleotide transport and metabolism
0.377618		STM0534	purE | phosphoribosylaminoimidazole carboxylase catalytic subunit	Nucleotide transport and metabolism
0.386891		STM0579	ybdF | putative cytoplasmic protein	Unknown function
0.362236		STM0589	fepE | ferric enterobactin/enterochelin transporter	Cell envelope biogenesis and OM
0.311003		STM0591	fepG | ferric enterobactin transporter	Inorganic ion transport and metabolism
0.377618		STM0592	fepD | ferric enterobactin/enterochelin transporter	Inorganic ion transport and metabolism
0.176777		STM0593	ybdA | putative transport protein	Carbohydrate transport and metabolism
	0.372419	STM0609	ahpF | alkyl hydroperoxide reductase F52a subunit	no data
0.416099		STM0640	mrdA | cell elongation-specific transpeptidase	Cell envelope biogenesis and OM
0.171943		STM0641	ybeA | hypothetical protein STM0641	Unknown function
0.399149		STM0647	rlpB | minor lipoprotein	Cell envelope biogenesis and OM
0.343885		STM0648	leuS | leucyl-tRNA synthetase	Translation, ribosomal structure and biogenesis
0.185565	0.23	STM0661	ybeK | putative purine nucleoside hydrolase	Nucleotide transport and metabolism
	0.382889	STM0671	ubiF | 2-octaprenyl-3-methyl-6-methoxy-1-4-benzoquinol hydroxylase	Coenzyme metabolism
0.368567		STM0672	putative inner membrane protein	no data
	0.388234	STM0677	glnU | Gln tRNA	no data
0.386891	0.33	STM0678	leuW | Leu tRNA	no data
0.29937	0.45	STM0679	metT | Met tRNA	no data
0.441351		STM0682	nagC | N-acetylglucosamine operon transcriptional repressor	Transcription
0.380245		STM0683	nagA | N-acetylglucosamine-6-phosphate deacetylase	Carbohydrate transport and metabolism
0.421908	0.27	STM0688	ybfN | putative lipoprotein	no data
0.413225		STM0690	citB | citrate utilization protein b	no data
0.25		STM0695	ybfE | putative SOS response protein	no data
0.333325		STM0696	ybfF | putative enzyme	no data
0.458502		STM0701	speF | ornithine decarboxylase isozyme	Amino acid transport and metabolism
	0.378929	STM0712	ybgJ | putative carboxylase	Amino acid transport and metabolism
0.261521		STM0732	sdhC | succinate dehydrogenase cytochrome b556 large membrane subunit	Energy production and conversion
0.449066		STM0733	sdhD | succinate dehydrogenase cytochrome b556 small membrane subunit	Energy production and conversion
0.300409	0.34	STM0734	sdhA | succinate dehydrogenase catalytic subunit [Salmonella typhimurium	Energy production and conversion
0.257921		STM0735	sdhB | succinate dehydrogenase catalytic subunit [Salmonella typhimurium	Energy production and conversion
	0.309927	STM0738	sucC | succinyl-CoA synthetase subunit beta	Energy production and conversion
0.342696		STM0740	cydA | cytochrome d terminal oxidase polypeptide subunit I	Energy production and conversion
0.298334	0.31	STM0742	ybgT | putative outer membrane lipoprotein	Unknown function
0.250868	0.18	STM0743	ybgE | putative inner membrane lipoprotein	Unknown function
0.381565		STM0746	tolR | Tol import sytem inner membrane protein	no data
0.401925		STM0756	nadA | quinolinate synthetase	Coenzyme metabolism
0.386891		STM0772	gpmA | phosphoglyceromutase	Carbohydrate transport and metabolism
	0.466516	STM0779	modE | molybdate uptake operon transcriptional repressor	no data
0.327598	0.33	STM0781	modA | molybdate transporter	Inorganic ion transport and metabolism
0.140146	0.13	STM0782	modB | molybdate transport permease protein	Inorganic ion transport and metabolism
0.286181		STM0783	modC | molybdate transporter	Inorganic ion transport and metabolism
0.349896	0.31	STM0784	ybhA | putative hydrolase	no data
0.49141		STM0803	moaB | molybdopterin biosynthetic protein B	no data
0.269807		STM0820	rhlE | putative ATP-dependent RNA helicase	no data
0.257028	,37	STM0821	dinG | SOS repair enzyme	Transcription
0.204476	0.39	STM0822	ybiB | hypothetical protein STM0822	Amino acid transport and metabolism
0.30566		STM0828	glnQ | glutamine ABC transporter ATP-binding component	Amino acid transport and metabolism
0.219912		STM0829	glnP | glutamine ABC transporter permease component	Amino acid transport and metabolism
0.15283	0.37	STM0830	glnH | glutamine ABC transporter periplasmic-binding protein	Amino acid transport and metabolism
0.468136		STM0843	pflF | putative pyruvate formate lyase	Energy production and conversion
0.148137	0.26	STM0845	moeB | molybdopterin biosynthesis protein MoeB	Coenzyme metabolism
0.295248		STM0852	yliG | putative FeS oxidoreductase	Translation, ribosomal structure and biogenesis
0.460094		STM0868	putative transport protein/regulator	Carbohydrate transport and metabolism
0.150726		STM0875	rimK | ribosomal protein S6 modification protein	Coenzyme metabolism
0.356013	0.35	STM0876	ybjN | putative cytoplasmic protein	no data
0.461691	0.44	STM0887	artJ | arginine transport system component	no data
0.346277		STM0889	artQ | arginine transport system component	Amino acid transport and metabolism
	0.364755	STM0931	ybjR | putative aminidase	Islands
0.345079		STM0932	STM0932 | putative nucleoside-diphosphate-sugar epimerase	Cell envelope biogenesis and OM
0.426317	0.4	STM0934	ltaA | L-allo-threonine aldolase	Amino acid transport and metabolism
0.303549		STM0939	ybjD | hypothetical protein	no data
0.389582		STM0940	ybjX | VirK-like protein	Unknown function
0.205185		STM0957	cydD | cytochrome-related transporter	Energy production and conversion
0.401925		STM0962	ycaJ | hypothetical protein	no data
	0.222211	STM0965	dmsB | anaerobic dimethyl sulfoxide reductase subunit B	Energy production and conversion
0.190122	0.21	STM0975	ycaO | putative cytoplasmic protein	Unknown function
0.316439	0.25	STM0981	rpsA | 30S ribosomal protein S1	Translation, ribosomal structure and biogenesis
0.309927		STM0984	msbA | transport protein	no data
0.411796		STM0985	lpxK | tetraacyldisaccharide 4'-kinase	Cell envelope biogenesis and OM
	0.373712	STM0988	kdsB | 3-deoxy-manno-octulosonate cytidylyltransferase	Cell envelope biogenesis and OM
0.307786		STM0991	smtA | S-adenosylmethionine-dependent methyltransferase	no data
0.353553		STM0992	mukF | condesin subunit F	no data
0.326465		STM0994	mukB | condesin subunit B	no data
0.247414		STM1031	hypothetical protein [Phage Gifsy-2]	Islands
	0.149167	STM1032	hypothetical protein [Phage Gifsy-2]	Islands
0.25349		STM1037	probable minor tail protein [Phage Gifsy-2]	Islands
	0.433769	STM1041	probable minor tail protein [Phage Gifsy-2]	Islands | Unknown function
	0.362236	STM1047	probable tail assembly protein [Phage Gifsy-2]	Islands | Unknown function
0.292194		STM1062	uup | putative ABC transporter ATPase component	no data
0.369847		STM1063	pqiA | paraquat-inducible protein A	Unknown function
0.421908		STM1074	yccF | putative inner membrane protein	Unknown function
	0.403321	STM1079	yccV | putative inner membrane protein	Unknown function
0.417544		STM1080	yccW | putative SAM-dependent methyltransferase	no data
	0.368567	STM1111	yccD | putative cytoplasmic protein	no data
0.326465	0.44	STM1112	cbpA | DNA-binding protein	no data
	0.416099	STM1127	putative transcriptional regulator	Islands | Transcription
0.281265	0.47	STM1169	mviM | putative virulence protein	no data
0.219912	0.36	STM1170	mviN | putative virulence protein	no data
0.167822	0.19	STM1171	flgN | putative FlgK/FlgL export chaperone	Cell motility and secretion | Islands | Surface structure
0.0633725	0.18	STM1172	flgM | anti-FliA factor	Islands | Surface structure | Transcription
0.345079	0.23	STM1173	flgA | flagellar basal body P-ring biosynthesis protein	Cell motility and secretion | Islands | Surface structure
0.0571145	0.14	STM1174	flgB | flagellar basal body rod protein	Cell motility and secretion | Islands | Surface structure
0.040386	0.16	STM1175	flgC | flagellar basal body rod protein	Cell motility and secretion | Islands | Surface structure
0.0565237	0.13	STM1176	flgD | flagellar basal body rod modification protein	Cell motility and secretion | Islands | Surface structure
0.0452794	0.08	STM1177	flgE | flagellar hook protein	Cell motility and secretion | Islands | Surface structure
0.0374212	0.07	STM1178	flgF | cell-proximal portion of basal-body rod	Cell motility and secretion | Islands | Surface structure
0.117034	0.06	STM1179	flgG | flagellar basal-body rod protein	Cell motility and secretion | Islands | Surface structure
0.0844944	0.22	STM1180	flgH | flagellar L-ring protein precursor	Cell motility and secretion | Islands | Surface structure
0.104748	0.15	STM1181	flgI | flagellar P-ring protein precursor	Cell motility and secretion | Islands | Surface structure
0.112656	0.08	STM1182	flgJ | flagellar biosynthesis protein	Cell envelope biogenesis and OM | Islands | Surface structure
0.0691082	0.08	STM1183	flgK | flagellar hook-associated protein	Cell motility and secretion | Islands | Surface structure
0.424842		STM1184	flgL | flagellar hook-associated protein	Cell motility and secretion | Islands | Surface structure
0.34151		STM1193	fabH | 3-oxoacyl-(acyl carrier protein) synthase	Lipid metabolism
0.441351		STM1194	fabD | acyl carrier protein S-malonyltransferase	Lipid metabolism
0.186856	0.2	STM1197	fabF | 3-oxoacyl-(acyl carrier protein) synthase	Lipid metabolism
0.377618		STM1203	ptsG | glucose-specific IIBC component	Carbohydrate transport and metabolism
0.421908		STM1208	ycfN | putative cytoplasmic protein	Cell envelope biogenesis and OM
0.314253		STM1217-S	ycfU | integral membrane protein	no data
0.469761		STM1219	ycfW | integral membrane protein	Cell envelope biogenesis and OM
0.372419		STM1226	potA | putrescine/spermidine ABC transporter ATPase	Amino acid transport and metabolism
0.328736		STM1227	pepT | peptidase T	Amino acid transport and metabolism
0.266093		STM1234-S	trmU | tRNA (5-methylaminomethyl-2-thiouridylate)-methyltransferase	no data
0.401925		STM1236	putative periplasmic protein	Unknown function
0.297302	0.27	STM1255	putative ABC transporter periplasmic binding protein	Amino acid transport and metabolism | Islands
	0.314253	STM1256	putative ABC transporter protein	Amino acid transport and metabolism | Islands
0.376312	0.35	STM1258	putative ABC-type transport system ATPase component	Islands
0.426317		STM1277	yeaO | putative cytoplasmic protein	Unknown function
	0.450625	STM1278	yeaN | putative amino acid/amine transport protein	Inorganic ion transport and metabolism
0.468136		STM1295	sppA | protease IV	no data
	0.389582	STM1297	selD | selenophosphate synthetase	Amino acid transport and metabolism
0.168404		STM1298	topB | DNA topoisomerase III	no data
0.37501		STM1300	putative periplasmic protein	no data
0.388234		STM1301	putative mutator protein	no data
0.348686	0.32	STM1339	himA | integration host factor alpha subunit	no data
	0.312083	STM1367	ydiH | putative cytoplasmic protein	no data
0.380245	0.27	STM1376	lppB | putative methyl-accepting chemotaxis protein	Cell envelope biogenesis and OM
	0.135842	STM1377	lpp | murein lipoprotein	Cell envelope biogenesis and OM
0.358489	0.4	STM1378	pykF | pyruvate kinase	Carbohydrate transport and metabolism
	0.406126	STM1428	ydhC | putative transport protein	Carbohydrate transport and metabolism
0.368567	0.34	STM1429	ydhB | putative transcriptional regulator	Transcription
	0.463294	STM1430	purR | pur regulon transcriptional repressor	Transcription
0.329877		STM1434	rnt | ribonuclease T	no data
0.340329		STM1439	ydhF | putative aldo/keto reductase	no data
	0.37501	STM1444	slyA | transcriptional regulator SlyA	Transcription
	0.274523	STM1445	slyB | putative outer membrane lipoprotein	Cell envelope biogenesis and OM
	0.421908	STM1446	ydhH | putative cytoplasmic protein	no data
0.458502		STM1454	ydgQ | NADH-ubiquinone oxidoreductase	Energy production and conversion
0.481297	0.42	STM1457	STM1457 | electron transport complex protein RnfC	no data
0.442884		STM1458	ydgM | electron transport complex protein RnfB	Energy production and conversion
0.407536		STM1462-S	ydgJ | putative oxidoreductase	no data
	0.285191	STM1468	fumA | fumarase A	Energy production and conversion
0.420448		STM1469	fumC | fumarate hydratase	Energy production and conversion
0.346277	0.28	STM1490	putative voltage-gated ClC-type chloride channel ClcB	Inorganic ion transport and metabolism
0.354781		STM1511	ydfG | putative oxidoreductase	no data
0.404721		STM1520	marR | marRAB operon repressor [Salmonella typhimurium LT2] | S1224A_ORF	Drug/analog resistance | Transcription
0.385553		STM1525	yneH | glutaminase	Amino acid transport and metabolism
0.304603	0.3	STM1569	fdnH | formate dehydrogenase-N beta subunit	Energy production and conversion
	0.456916	STM1570	fdnG | formate dehydorgenase-N alpha subunit	Energy production and conversion
	0.348686	STM1571	yddG | putative permease	Carbohydrate transport and metabolism
0.247414	0.16	STM1572	nmpC | putative outer membrane porin precursor	Cell envelope biogenesis and OM
	0.125434	STM1578	narY | nitrate reductase 2 beta subunit	no data
0.169576	0.22	STM1592	ydcY | putative cytoplasmic protein	no data
0.11908	0.18	STM1593	srfA | putative virulence protein	no data
0.271684	0.27	STM1594	srfB | putative virulence protein	Unknown function
0.198884	0.23	STM1595	srfC | putative virulence protein	Unknown function
0.450625		STM1605	ydcN | putative repressor	Transcription
	0.461691	STM1625	ydcI | putative transcriptional regulator	Transcription
0.37501	0.24	STM1626	trg | methyl-accepting chemotaxis protein III	Cell motility and secretion
0.461691		STM1658	ydaL | hypothetical protein	Unknown function
0.433769		STM1679	mppA | periplasmic murein tripeptide transport protein	Amino acid transport and metabolism
	0.0987552	STM1682	tpx | thiol peroxidase	no data
	0.367292	STM1683	tyrR | transcriptional regulator	no data
0.291183		STM1695	sapD | peptide transport protein	no data
0.438303		STM1696	sapF | peptide transport protein	no data
0.426317		STM1716	sohB | putative peptidase	no data
0.278355		STM1719	yciL | putative ribosomal large subunit pseudouridine synthase	Translation, ribosomal structure and biogenesis
0.304603		STM1736	yciA | putative Acyl-CoA hydrolase	Lipid metabolism
0.418994		STM1738	yciI | putative cytoplasmic protein	Unknown function
0.449066	0.46	STM1741	putative voltage-gated potassium channel	Inorganic ion transport and metabolism
0.418994		STM1749	adhE | iron-dependent alcohol dehydrogenase	Energy production and conversion
0.183011	0.08	STM1751	hns | DNA-binding protein HLP-II	no data
0.429283		STM1756	purU | formyltetrahydrofolate deformylase	Nucleotide transport and metabolism
0.200963		STM1758	rtT | regulatory RNA	no data
	0.460094	STM1763	narH | nitrate reductase 1 beta subunit	Energy production and conversion
	0.319746	STM1764	narG | nitrate reductase 1 alpha subunit	no data
0.45376		STM1772	kdsA | 2-dehydro-3-deoxyphosphooctonate aldolase	Cell envelope biogenesis and OM
0.20166	0.45	STM1776	prfA | peptide chain release factor 1	Translation, ribosomal structure and biogenesis
0.25		STM1777	hemA | glutamyl-tRNA reductase	Coenzyme metabolism
0.307786		STM1787	hydrogenase-1 large subunit	Energy production and conversion
0.247414		STM1798	ycgR | putative inner membrane protein	no data
0.340329		STM1818	fadD | acyl-CoA synthase	Lipid metabolism
0.228458	0.18	STM1820	yeaZ | putative molecular chaperone	no data
0.385553		STM1823	yoaH | hypothetical protein	Unknown function
	0.418994	STM1826	sdaA | L-serine deaminase I/L-threonine deaminase I	Amino acid transport and metabolism
0.210224	0.39	STM1830	manX | mannose-specific enzyme IIAB	Carbohydrate transport and metabolism
0.258816		STM1831	manY | mannose-specific enzyme IIC	Carbohydrate transport and metabolism
0.420448		STM1835	rrmA | 23S rRNA m1G745 methyltransferase	no data
	0.417544	STM1837	cspC | cold shock protein	Transcription
0.421908	0.43	STM1850	yebU | putative rRNA methyltransferase	Translation, ribosomal structure and biogenesis
0.406126		STM1874	putative inner membrane protein	Inorganic ion transport and metabolism
0.230047		STM1878	exoX | exodeoxyribonuclease X	no data
0.372419	0.35	STM1883	purT | 5'-phosphoribosylglycinamide transformylase	Nucleotide transport and metabolism
0.20733	0.25	STM1884	eda | keto-hydroxyglutarate-aldolase/keto-deoxy-phosphogluconate aldolase	Carbohydrate transport and metabolism
0.236514	0.39	STM1885	edd | phosphogluconate dehydratase	no data
	0.34748	STM1887	yebK | putative transcriptional regulator	Transcription
0.378929		STM1894	ruvB | Holliday junction DNA helicase RuvB	no data
0.293209		STM1898	ruvC | Holliday junction resolvase	no data
0.300409		STM1899	yebC | hypothetical protein	Unknown function
0.301452		STM1905	yecO | putative SAM-dependent methyltransferase	no data
0.306721		STM1906	yecP | putative enzyme	no data
0.363493	0.41	STM1912	flhE | flagellar protein	no data
	0.241484	STM1913	flhA | flagellar biosynthesis protein	no data
	0.399149	STM1914	flhB | flagellar biosynthesis protein	no data
0.244855	0.27	STM1915	cheZ | chemotactic response protein	Cell motility and secretion | Islands
0.136787	0.11	STM1916	cheY | chemotaxis regulator	Islands | Signal transduction
0.128514	0.13	STM1917	cheB | chemotaxis-specific methylesterase	Cell motility and secretion | Islands
0.328736	0.18	STM1918	cheR | glutamate methyltransferase	Cell motility and secretion | Islands
0.144086	0.1	STM1919	cheM | methyl accepting chemotaxis protein II	no data
0.209497	0.11	STM1920	cheW | chemotaxis docking protein	Cell motility and secretion | Islands
0.161544	0.1	STM1921	cheA | chemotaxis sensory histidine protein kinase	Cell motility and secretion | Islands
0.111491	0.08	STM1922	motB | flagellar motor protein	Cell motility and secretion | Islands
0.382889	0.24	STM1923	motA | flagellar motor protein	Cell motility and secretion | Islands
	0.302499	STM1924-S	flhC | flagellar transcriptional activator	no data
0.364755		STM1937	tyrP | tyrosine-specific transport protein	Amino acid transport and metabolism
0.0518325	0.12	STM1956	fliA | flagellar biosynthesis sigma factor FliA	Surface structure | Transcription
	0.290176	STM1958	fliB | lysine-N-methylase	no data
0.121582	0.12	STM1959	fliC | flagellar biosynthesis protein	Cell motility and secretion | Surface structure
0.0977337	0.08	STM1960	fliD | flagellar hook-associated protein	Cell motility and secretion | Surface structure
0.0683934	0.05	STM1961	fliS | flagellar protein FliS	Surface structure
0.111491	0.07	STM1962	fliT | possible FliD export chaperone	Surface structure
	0.251739	STM1968	fliE | flagellar basal body protein	Cell motility and secretion | Surface structure
0.0717936	0.13	STM1969	fliF | flagellar M-ring protein	Cell motility and secretion | Surface structure
0.0984135	0.15	STM1970	fliG | flagellar motor protein	Cell motility and secretion | Surface structure
0.0454366	0.04	STM1971	fliH | flagellar assembly protein	Cell motility and secretion | Surface structure
0.0963882	0.14	STM1972	fliI | flagellum-specific ATP synthase	Cell motility and secretion | Surface structure
0.11344	0.12	STM1973	fliJ | flagellar protein	Cell motility and secretion | Surface structure
0.101884	0.11	STM1974	fliK | flagellar hook-length control protein	Cell motility and secretion | Surface structure
0.091823	0.13	STM1975	fliL | flagellar biosynthesis protein	Cell motility and secretion | Surface structure
0.298334	0.11	STM1976	fliM | flagellar motor switch protein	Cell motility and secretion | Surface structure
0.072544	0.1	STM1977	fliN | flagellar motor switch protein	Cell motility and secretion | Surface structure
0.202361	0.12	STM1978	fliO | flagellar biosynthetic protein	Cell motility and secretion | Surface structure
0.343885	0.35	STM1979	fliP | flagellar biosynthesis protein	Cell motility and secretion | Surface structure
0.309927	0.5	STM1991	vsr | DNA mismatch endonuclease	no data
0.336808		STM1992	dcm | DNA cytosine methylase	no data
0.416099	0.43	STM2018	cobU | adenosylcobinamide kinase	Coenzyme metabolism
	0.429283	STM2050	pduO | propanediol utilization protein	Islands | Unknown function
0.423373		STM2065	phsA | thiosulfate reductase precursor	Energy production and conversion | Islands
0.416099		STM2071	hisG | ATP phosphoribosyltransferase	Amino acid transport and metabolism
0.251739	0.26	STM2121	dcd | deoxycytidine triphosphate deaminase	Nucleotide transport and metabolism
0.291183		STM2122	udk | uridine kinase	Nucleotide transport and metabolism
	0.331022	STM2144	yegV | putative sugar kinase	Carbohydrate transport and metabolism
0.406126	0.33	STM2146	thiD | phosphomethylpyrimidine kinase	Coenzyme metabolism
0.433769		STM2181	yohJ | hypothetical protein	no data
0.308855	0.27	STM2182	yohK | hypothetical protein	Cell envelope biogenesis and OM
0.178006	0.21	STM2183	cdd | cytidine deaminase	Nucleotide transport and metabolism
0.436786		STM2185	b2145 | putative inner membrane protein	no data
	0.435275	STM2192	yeiB | putative inner membrane protein	Unknown function
0.397768		STM2204	fruA | fructose-specific transport protein	no data
0.231647		STM2206	fruF | phosphoenolpyruvate-dependent sugar phosphotransferase system	Carbohydrate transport and metabolism
0.279322	0.47	STM2214	spr | putative lipoprotein	Cell envelope biogenesis and OM
0.332171	0.41	STM2216	yejA | putative ABC transporter periplasmic binding protein	Amino acid transport and metabolism
0.369847	0.4	STM2224	rplY | 50S ribosomal protein L25	Translation, ribosomal structure and biogenesis
0.439825		STM2225	putative inner membrane protein	no data
0.348686		STM2226	yejK | nucleoid-associated protein NdpA	no data
0.390935		STM2227	yejL | putative cytoplasmic protein	Unknown function
	0.469761	STM2229	tRNAPro2 | Pro tRNA	no data
	0.432269	STM2246	narP | response regulator	Signal transduction
	0.205185	STM2247	ccmH | putative heme lyase subunit	no data
	0.303549	STM2254	ccmA | heme exporter protein	no data
0.372419	0.28	STM2255	napC | periplasmic nitrate reductase	Energy production and conversion
0.287175	0.29	STM2256	napB | periplasmic nitrate reductase	Energy production and conversion
0.280292	0.27	STM2257	napH | quinol dehydrogenase membrane component	no data
0.191445	0.16	STM2258	napG | quinol dehydrogenase periplasmic component	no data
0.121582	0.04	STM2259	napA | periplasmic nitrate reductase	no data
0.143587	0.14	STM2260	napD | periplasmic nitrate reductase	Inorganic ion transport and metabolism
0.37501		STM2263	yojI | putative ABC-type multidrug/protein/lipid transport system ATPase	no data
0.225313		STM2278	nrdB | ribonucleotide-diphosphate reductase beta subunit	Nucleotide transport and metabolism
0.463294		STM2279	yfaE | putative ferredoxin	Energy production and conversion
0.311003		STM2280	putative permease	Carbohydrate transport and metabolism
0.301452	0.23	STM2282	glpQ | periplasmic glycerophosphodiester phosphodiesterase	Energy production and conversion
0.179867	0.25	STM2283	glpT | sn-glycerol-3-phosphate transport protein	Carbohydrate transport and metabolism
0.0740683	0.05	STM2284	glpA | sn-glycerol-3-phosphate dehydrogenase large subunit	Energy production and conversion
0.102949	0.11	STM2285	glpB | anaerobic glycerol-3-phosphate dehydrogenase subunit B	Amino acid transport and metabolism
0.286181	0.17	STM2286	glpC | sn-glycerol-3-phosphate dehydrogenase K-small subunit	Energy production and conversion
0.45219		STM2294	yfaZ | putative inner membrane protein	no data
0.439825	0.3	STM2305	menE | O-succinylbenzoic acid--CoA ligase	Lipid metabolism
	0.362236	STM2306	menC | O-succinylbenzoate synthase	Coenzyme metabolism
0.286181		STM2307	menB | naphthoate synthase	Coenzyme metabolism
0.234881		STM2308	yfbB | putative enzyme	no data
0.203063	0.19	STM2309	menD | 2-oxoglutarate decarboxylase	no data
0.345079		STM2310	menF | menaquinone-specific isochorismate synthase	Coenzyme metabolism
	0.404721	STM2313	elaC | ribonuclease Z	no data
0.15283	0.09	STM2314	STM2314 | putative chemotaxis signal transduction protein	Signal transduction
0.181747	0.18	STM2315	yfbK | hypothetical protein	no data
0.235696	0.38	STM2316-S	nuoN | NADH dehydrogenase subunit N	no data
0.178624		STM2317	nuoM | NADH dehydrogenase subunit M	Energy production and conversion
0.378929		STM2318	nuoL | NADH dehydrogenase subunit L	Energy production and conversion
0.417544		STM2320	nuoJ | NADH dehydrogenase subunit J	Energy production and conversion
0.345079		STM2321	nuoI | NADH dehydrogenase subunit I	Energy production and conversion
0.384219		STM2322	nuoH | NADH dehydrogenase subunit H	Energy production and conversion
	0.314253	STM2323-S	nuoG | NADH dehydrogenase gamma subunit	no data
	0.410371	STM2324	nuoF | NADH dehydrogenase I chain F	Energy production and conversion
0.268874		STM2325	nuoE | ATP synthase subunit E	Energy production and conversion
0.30566	0.15	STM2326	nuoC | NADH dehydrogenase I chain C/D	Energy production and conversion
0.404721		STM2327	nuoB | NADH dehydrogenase beta subunit	Energy production and conversion
0.266093		STM2328	nuoA | NADH dehydrogenase alpha subunit	Energy production and conversion
0.401925		STM2332	hypothetical protein	no data
	0.460094	STM2334	yfbT | putative phosphatase	no data
0.155501	0.26	STM2337	ackA | acetate/propionate kinase	Energy production and conversion
	0.377618	STM2338	pta | phosphate acetyltransferase	Energy production and conversion
0.385553		STM2351	hisP | histidine/lysine/arginine/ornithine transport protein	Amino acid transport and metabolism
0.41466		STM2361	STM2361 | putative regulatory protein	Islands | Transcription
0.302499		STM2371	flk | flagellar protein	no data
0.32197	0.4	STM2372	hypothetical protein	Carbohydrate transport and metabolism
0.430773		STM2382	yfcA | putative permease	no data
0.267016		STM2386	yfcN | hypothetical protein	Unknown function
	0.439825	STM2387	sixA | phosphohistidine phosphatase	Signal transduction
0.386891		STM2391	fadL | outer membrane-bound fatty acid transporter	Lipid metabolism
0.358489		STM2392	vacJ | lipoprotein precursor	Cell envelope biogenesis and OM
0.488016		STM2404	hypothetical protein	Inorganic ion transport and metabolism
0.314253		STM2418	valY | Val tRNA	no data
0.378929		STM2419	lysV | Lys tRNA	no data
0.244008		STM2425	yfeH | putative Na+-dependent transporter	no data
0.277392		STM2427	lig | DNA ligase	no data
	0.339151	STM2435	pdxK | pyridoxine kinase	Coenzyme metabolism
0.262429		STM2436	ptsJ | putative regulatory protein	Transcription
0.313166		STM2446	putative iron-dependent peroxidase	Inorganic ion transport and metabolism
	0.15822	STM2475	putative cytoplasmic protein	no data
0.399149	0.29	STM2490	gcvR | gcv operon transcriptional repressor	Amino acid transport and metabolism
0.353553		STM2491	bcp | bacterioferritin comigratory protein	no data
0.372419		STM2492	putative glycerate kinase	Carbohydrate transport and metabolism
0.343885		STM2496	yfgE | DNA replication initiation factor	no data
0.307786		STM2498	upp | uracil phosphoribosyltransferase	Nucleotide transport and metabolism
0.393654		STM2512	xseA | exodeoxyribonuclease VII large subunit	no data
	0.353553	STM2524	yfgA | hypothetical protein	Unknown function
	0.277392	STM2529	putative anaerobic dimethylsulfoxide reductase	Energy production and conversion
0.353553		STM2535	sseB | enhanced serine sensitivity protein	no data
0.357249		STM2536	pepB | aminopeptidase B	Amino acid transport and metabolism
0.408951		STM2545	putative rRNA methylase	Translation, ribosomal structure and biogenesis
	0.328736	STM2551	putative inner membrane protein	no data
0.382889		STM2553	csiE | stationary phase-inducible protein	Transcription
	0.151774	STM2557	cadC | transcriptional activator	Transcription
0.0836205	0.07	STM2558	cadB | lysine/cadaverine transport protein	Amino acid transport and metabolism
0.115824	0.37	STM2560	yjdL | putative di-/tripeptide transport protein	Amino acid transport and metabolism
0.276433		STM2561	glnB | regulatory protein P-II	Amino acid transport and metabolism
0.31864		STM2562	yfhA | putative transcriptional regulator	Signal transduction
0.261521		STM2563	yfhG | putative transcriptional regulator	no data
0.388234		STM2564	yfhK | putative sensor kinase	Signal transduction
0.367292		STM2565	purG | phosphoribosylformylglycinamidine synthase	Nucleotide transport and metabolism
0.233258	0.37	STM2577	acpS | 4'-phosphopantetheinyl transferase	Lipid metabolism
0.255253		STM2578	pdxJ | pyridoxal phosphate biosynthetic protein	Coenzyme metabolism
0.183011		STM2580	era | GTP-binding protein Era	Global regulatory function
0.390935		STM2581	rncS | ribonuclease III	Transcription
0.406126	0.33	STM2596	minor tail-like protein	Islands
0.337978	0.09	STM2606	head-tail preconnector-like protein	Islands
0.429283		STM2638	rseB | periplasmic negative regulator of sigmaE	Global regulatory function | Signal transduction
0.388234	0.2	STM2645	yfiK | putative transport protein	Amino acid transport and metabolism
0.228458	0.12	STM2646	yfiD | putative formate acetyltransferase	no data
0.423373		STM2647	ung | uracil-DNA glycosylase	no data
0.198196	0.25	STM2648	yfiF | putative tRNA/rRNA methyltransferase	Translation, ribosomal structure and biogenesis
0.308855		STM2650	yfiP | putative cytoplasmic protein	Unknown function
	0.121161	STM2665	yfiA | ribosome stabilization factor	Translation, ribosomal structure and biogenesis
0.369847	0.38	STM2667	pheA | chorismate mutase P/prephenate dehydratase	Amino acid transport and metabolism
0.433769	0.47	STM2668	putative cytoplasmic protein	Carbohydrate transport and metabolism
0.246558	0.39	STM2673	rplS | 50S ribosomal protein L19	no data
0.411796		STM2674	trmD | tRNA (guanine-N(1)-)-methyltransferase	Translation, ribosomal structure and biogenesis
0.377618		STM2675	rimM | 16S rRNA-processing protein	Translation, ribosomal structure and biogenesis
0.385553		STM2684	recN | recombination/DNA repair protein	no data
0.384219		STM2686	yfjF | hypothetical protein	Unknown function
0.436786		STM2714	lysis-like protein	Islands
	0.432269	STM2718	head completion-like protein	Islands
0.445964		STM2729	hypothetical protein	Islands
0.473029		STM2735	hypothetical protein	Islands
	0.421908	STM2736	hypothetical protein	Islands
	0.493116	STM2746	putative ATPase	Islands
	0.34151	STM2765	putative transposase	Islands
	0.314253	STM2768	putative transposase	no data
0.32421	0.13	STM2770	fljA | phase-1 flagellin repressor	Islands
0.0669858	0.08	STM2771	fljB | flagellar biosynthesis protein	Cell motility and secretion | Islands
0.301452		STM2786	tricarboxylic transport	no data
0.357249		STM2813	emrR | emrAB operon transcriptional repressor	Transcription
	0.368567	STM2815	emrB | putative multidrug transport protein	Carbohydrate transport and metabolism | Drug/analog resistance
0.410371		STM2820	yqaB | putative phosphoglucomutase	no data
0.151774		STM2824	Arg tRNA	no data
0.198884		STM2825	Ser tRNA	no data
	0.392292	STM2827	alaS | alanyl-tRNA synthetase	Translation, ribosomal structure and biogenesis
0.214641	0.14	STM2829	recA | recombinase A	no data
	0.317538	STM2833	srlE | glucitol/sorbitol-specific enzyme IIB component	Carbohydrate transport and metabolism
0.336808	0.29	STM2835	srlD | sorbitol-6-phosphate 2-dehydrogenase	no data
	0.407536	STM2837	srlR | transcriptional repressor for glucitol operon	Transcription
	0.351111	STM2838-S	gutQ | putative sugar phosphate isomerase	no data
0.180491	0.26	STM2839	ygaA | anaerobic nitric oxide reductase transcription regulator	Transcription
0.328736	0.33	STM2855	hypB | hydrogenase-3 accessory protein	no data
0.358489		STM2856	hypC | putative hydrogenase formation protein	no data
0.397768	0.24	STM2857	hypD | putative hydrogenase formation protein	no data
	0.269807	STM2858	hypE | putative hydrogenase formation protein	no data
0.334482	0.3	STM2919	ygbI | putative regulatory protein	Transcription
0.45219		STM2927	surE | acid phosphatase	no data
	0.411796	STM2920	putative transcriptional regulator	Transcription
0.281265		STM2928	ygbO | tRNA pseudouridine synthase D	Unknown function
0.386891		STM2929	ispF | 2-C-methyl-D-erythritol 2-4-cyclodiphosphate synthase	Lipid metabolism
0.227667		STM2930	ispD | 2-C-methyl-D-erythritol 4-phosphate cytidylyltransferase	Lipid metabolism
0.325335		STM2931	ftsB | cell divison protein FtsB	no data
0.435275		STM2949	ptpS | putative 6-pyruvoyl tetrahydrobiopterin synthase	Coenzyme metabolism
0.244855	0.31	STM2952	eno | phosphopyruvate hydratase	Carbohydrate transport and metabolism
0.413225		STM2965	yqcC | putative cytoplasmic protein	Unknown function
0.0818996	0.17	STM2970	sdaC | putative serine transport protein	Amino acid transport and metabolism
0.194791	0.12	STM2971	sdaB | L-serine dehydratase/L-threonine deaminase 2	Amino acid transport and metabolism
	0.194791	STM2982	gcvA | gcv operon regulator	Transcription
0.445964	0.21	STM2984	csdA | putative selenocysteine lyase	Amino acid transport and metabolism
	0.403321	STM2985	ygdK | putative FeS center assembly protein	no data
0.257921		STM2995	ptr | protease III	no data
0.426317		STM3002	lgt | prolipoprotein diacylglyceryl transferase	Cell envelope biogenesis and OM
0.346277		STM3003	ptsP | transcriptional regulator	Signal transduction
0.311003	0.33	STM3005	mutH | DNA mismatch repair protein	no data
0.382889		STM3009	ygeD | putative efflux protein	Carbohydrate transport and metabolism | Drug/analog resistance
0.384219		STM3011	galR | galETK operon transcriptional repressor	Transcription
0.357249		STM3012	putative transcriptional regulator	Transcription
0.392292		STM3013	lysA | diaminopimelate decarboxylase	Amino acid transport and metabolism
	0.421908	STM3019	yqeF | acetyl-CoA acetyltransferase	Lipid metabolism
0.449066		STM3044	xerD | tyrosine recombinase	no data
0.217638		STM3045	fldB | flavodoxin	Energy production and conversion
0.245705		STM3046	ygfX | putative inner membrane protein	no data
0.331022		STM3048	ygfZ | putative aminomethyltransferase	no data
0.382889		STM3049	yqfA | putative hemolysin	no data
0.424842		STM3050	yqfB | hypothetical protein	Unknown function
	0.436786	STM3054	gcvH | glycine cleavage system protein H	Amino acid transport and metabolism
0.248273	0.29	STM3060	ygfE | putative cytoplasmic protein	Unknown function
	0.417544	STM3071	putative DNA-binding protein	no data
0.418994		STM3087	yqgB | putative inner membrane protein	no data
0.399149	0.41	STM3090	metK | S-adenosylmethionine synthetase	Coenzyme metabolism
0.372419		STM3092	sprT | hypothetical protein	Unknown function
0.297302	0.44	STM3093	endA | DNA-specific endonuclease I	no data
0.351111		STM3094	yggJ | putative cytoplasmic protein	Unknown function
0.424842	0.39	STM3095	gshB | glutathione synthetase	Coenzyme metabolism
0.396392		STM3096	yqgE | hypothetical protein	Transcription
0.298334		STM3098	putative transcriptional regulator	Transcription
0.353553		STM3101	yggT | putative integral membrane protein	Drug/analog resistance | Unknown function
0.384219		STM3103	yggV | putative deoxyribonucleotide triphosphate pyrophosphatase	Nucleotide transport and metabolism
	0.213159	STM3106	ansB | periplasmic L-asparaginase II	Amino acid transport and metabolism
	0.403321	STM3107	yggN | putative periplasmic protein	no data
0.0679209	0.05	STM3113	nupG | nucleoside transport	Carbohydrate transport and metabolism
0.123707	0.09	STM3114	speC | ornithine decarboxylase isozyme	Amino acid transport and metabolism
	0.325335	STM3116	pheV | Phe tRNA	no data
	0.222211	STM3135	mannonate dehydratase	no data
0.303549	0.36	STM3146	hybD | putative hydrogenase-2 processing element	Energy production and conversion
0.272627		STM3147	hybC | hydrogenase-2 large subunit	Energy production and conversion
0.311003	0.38	STM3148	hybB | putative chaperone	no data
0.224533	0.37	STM3149	hybA | putative hydrogenase-2 component	Energy production and conversion
0.171943	0.26	STM3150	hypO | putative Ni/Fe hydrogenase small subunit	Energy production and conversion
0.295248	0.3	STM3152	putative methyl-accepting chemotaxis protein	Cell motility and secretion
0.267016	0.33	STM3159	exbB | energy transduction protein	no data
0.300409		STM3163	yqhC | putative transcriptional regulator	Transcription
0.449066		STM3171	ygiK | putative transporter	Carbohydrate transport and metabolism
0.348686		STM3172	sufI | suppressor of ftsI	no data
0.41466		STM3173	plsC | 1-acyl-sn-glycerol-3-phosphate acyltransferase	Lipid metabolism
0.317538		STM3174	parC | DNA topoisomerase IV subunit A	no data
0.444421		STM3175	putative regulatory protein	Transcription
0.203063	0.4	STM3176	ygiW | putative outer membrane protein	Unknown function
	0.312083	STM3177	ygiX | putative transcriptional regulator	Signal transduction
0.343885		STM3178	ygiY | putative sensor histidine kinase	Signal transduction
0.473029		STM3181	parE | DNA topoisomerase IV subunit B	no data
	0.279322	STM3200	rfaE | putative ADP-L-glycero-D-manno-heptose synthase	Cell envelope biogenesis and OM | Islands
0.286181		STM3202	ygiF | putative cytoplasmic protein	Islands | Unknown function
0.424842		STM3203	ygiM | hypothetical protein	Islands | Signal transduction
0.335643	0.37	STM3207	ygiH | hypothetical protein	Islands | Unknown function
0.366021		STM3208	gcp | putative O-sialoglycoprotein endopeptidase	Islands
0.134437	0.33	STM3215	yqjI | putative transcriptional regulator	Transcription
	0.250868	STM3217	aer | aerotaxis sensor receptor	Signal transduction
0.175556	0.4	STM3219	fadH | 2-4-dieonyl-CoA reductase	no data
0.185565		STM3220	ygjO | putative methyltransferase	Translation, ribosomal structure and biogenesis
0.479632		STM3225	ygjU | putative dicarboxylate permease	Amino acid transport and metabolism
0.31864	0.31	STM3237	yhaL | putative cytoplasmic protein	no data
0.296273	0.23	STM3238	yhaN | putative inner membrane protein	Unknown function
	0.404721	STM3240	tdcG | L-serine deaminase	Amino acid transport and metabolism
	0.417544	STM3247	garK | glycerate kinase	Carbohydrate transport and metabolism
0.335643	0.37	STM3252	agaR | Aga operon transcriptional repressor	Transcription
	0.389582	STM3260	PTS family galactitol-specific enzyme IIC	Carbohydrate transport and metabolism
	0.296273	STM3262	galactitol utilization operon transcriptional repressor	Transcription
0.288172		STM3263	yraL | putative methyltransferase	no data
0.449066		STM3264	yraM | putative transglycosylase	no data
0.202361		STM3271	yhbQ | hypothetical protein	no data
0.287175	0.37	STM3272	yhbS | putative transport protein	no data
0.161544	0.28	STM3273	yhbT | putative lipid carrier protein	Lipid metabolism
	0.166662	STM3274	yhbU | putative protease	no data
	0.203768	STM3275-S	yhbV | putative protease	no data
0.368567		STM3281	nlpI | lipoprotein	no data
0.356013		STM3282	pnp | polynucleotide phosphorylase	Translation, ribosomal structure and biogenesis
0.420448		STM3284	truB | tRNA pseudouridine synthase B	Translation, ribosomal structure and biogenesis
0.313166		STM3285	rbfA | ribosome-binding factor A	Translation, ribosomal structure and biogenesis
0.388234		STM3286	infB | translation initiation factor IF-2	Translation, ribosomal structure and biogenesis
0.337978		STM3292	leuU | Leu tRNA	no data
0.348686		STM3293	secG | protein-export membrane protein	no data
0.34748		STM3294	mrsA | phosphoglucosamine mutase	Carbohydrate transport and metabolism
0.421908		STM3298-S	yhbY | putative RNA-binding protein	no data
0.429283		STM3301	yhbZ | putative GTP-binding protein	no data
0.345079		STM3303	rpmA | 50S ribosomal protein L27	Translation, ribosomal structure and biogenesis
0.444421		STM3305	ispB | octaprenyl diphosphate synthase	Coenzyme metabolism
0.304603	0.37	STM3307	murA | UDP-N-acetylglucosamine 1-carboxyvinyltransferase	Cell envelope biogenesis and OM
0.378929		STM3308	yrbA | putative transcriptional regulator	no data
0.401925		STM3314	yrbG | Na/Ca transport protein	Inorganic ion transport and metabolism
0.455335		STM3315	yrbH | putative sugar phosphate isomerase	no data
0.392292		STM3316	yrbI | 3-deoxy-D-manno-octulosonate 8-phosphate phosphatase	no data
0.477973		STM3317	yrbK | putative inner membrane protein	Unknown function
0.304603		STM3318	yhbN | putative transport protein	Unknown function
0.377618		STM3319	yhbG | putative transport protein	no data
0.273573		STM3323	yhbJ | hypothetical protein	no data
0.364755		STM3324	ptsO | phosphocarrier protein HPr-like NPr	Carbohydrate transport and metabolism
	0.389582	STM3325	yrbL | putative cytoplasmic protein	no data
0.328736	0.4	STM3326	mtgA | monofunctional biosynthetic peptidoglycan transglycosylase	Cell envelope biogenesis and OM
0.313166		STM3327	yhbL | sigma cross-reacting protein 27A	no data
0.417544		STM3328	arcB | sensory histidine kinase	Global regulatory function | Signal transduction
	0.325335	STM3337	nanE | putative ManNAc-6P epimerase	Carbohydrate transport and metabolism
0.356013		STM3347	yhcB | putative periplasmic protein	Unknown function
0.373712		STM3348	degQ | serine endoprotease	no data
0.292194		STM3349	degS | periplasmic serine endoprotease	no data
0.275476		STM3350	putative inner membrane protein	Coenzyme metabolism
0.392292		STM3358	putative regulatory protein	Islands | Transcription
0.328736	0.46	STM3368	tldD | microcin B17-processing protein	no data
0.268874		STM3370	cafA | RNase G	Translation, ribosomal structure and biogenesis
0.216134		STM3371	maf | Maf-like protein	no data
0.423373		STM3372	mreD | rod shape-determining protein	Cell envelope biogenesis and OM
0.267943	0.28	STM3373	mreC | rod shape-determining protein	no data
0.397768	0.46	STM3374	mreB | rod shape-determining protein	no data
	0.206613	STM3376	yhdH | putative oxidoreductase	Energy production and conversion
0.358489		STM3384	yhdG | possible dehydrogenase	Translation, ribosomal structure and biogenesis
0.282241		STM3407	fmt | methionyl-tRNA formyltransferase	Translation, ribosomal structure and biogenesis
0.176165		STM3408	sun | putative rRNA methylase	Translation, ribosomal structure and biogenesis
0.337978	0.16	STM3414	rplQ | 50S ribosomal protein L17	Translation, ribosomal structure and biogenesis
0.288172		STM3415	rpoA | DNA-directed RNA polymerase alpha subunit	Transcription
0.256139	0.2	STM3416	rpsD | 30S ribosomal protein S4	Translation, ribosomal structure and biogenesis
0.309927		STM3420	secY | preprotein translocase SecY	no data
0.273573		STM3421	rplO | 50S ribosomal protein L15	Translation, ribosomal structure and biogenesis
0.423373		STM3422	rpmD | 50S ribosomal protein L30	Translation, ribosomal structure and biogenesis
	0.403321	STM3424	rplR | 50S ribosomal protein L18	Translation, ribosomal structure and biogenesis
0.137738	0.07	STM3425	rplF | 50S ribosomal protein L6	Translation, ribosomal structure and biogenesis
	0.296273	STM3426	rpsH | 30S ribosomal protein S8	Translation, ribosomal structure and biogenesis
0.433769		STM3432	rpmC | 50S ribosomal protein L29	Translation, ribosomal structure and biogenesis
0.378929		STM3461	putative cytoplasmic protein	no data
	0.329877	STM3465	yhfA | putative inner membrane protein	no data
0.219912		STM3466	crp | catabolite activator protein	Global regulatory function | Signal transduction
0.216885		STM3473	yhfC | hypothetical protein	Carbohydrate transport and metabolism
0.107693		STM3474	nirB | nitrite reductase large subunit	Energy production and conversion
0.137738	0.14	STM3475	nirD | nitrite reductase small subunit	Inorganic ion transport and metabolism
	0.215387	STM3476	nirC | nitrite transport protein	Inorganic ion transport and metabolism
0.238159	0.23	STM3477	cysG | siroheme synthase	Coenzyme metabolism
0.381565		STM3481	trpS | tryptophanyl-tRNA synthetase	Translation, ribosomal structure and biogenesis
0.357249		STM3482	gph | phosphoglycolate phosphatase	no data
0.377618	0.49	STM3483	rpe | ribulose-phosphate 3-epimerase	Carbohydrate transport and metabolism
	0.429283	STM3485	damX | membrane protein DamX	Unknown function
0.15822		STM3487	aroK | shikimate kinase I	Amino acid transport and metabolism
0.31864		STM3494-S	yrfE | putative NTP pyrophosphohydrolase	no data
0.323088		STM3502	ompR | osmolarity response regulator	Global regulatory function | Signal transduction
0.416099		STM3504	yhgF | putative RNase R	no data
0.378929		STM3506	feoB | ferrous iron transport protein B	Inorganic ion transport and metabolism
0.354781		STM3508	STM3508 | putative cytoplasmic protein	no data
0.366021		STM3509	bioH | putative hydrolase	no data
0.091823	0.04	STM3512	gntT | high-affinity gluconate permease	Carbohydrate transport and metabolism
0.231647	0.13	STM3513	malQ | 4-alpha-glucanotransferase	no data
0.376312		STM3514	malP | maltodextrin phosphorylase	no data
0.220676	0.4	STM3515	malT | transcriptional regulator MalT	Transcription
0.411796		STM3517	STM3517 | putative DNA-damage-inducibile protein	no data
0.403321		STM3519	rtcB | putative cytoplasmic protein	Unknown function
0.364755		STM3524	glpG | glp regulon protein	no data
	0.35233	STM3527	putative inner membrane protein	Islands
0.327598	0.3	STM3542	gntK | gluconate kinase 2	Carbohydrate transport and metabolism
0.323088	0.31	STM3543	gntR | gluconate operon transcriptional repressor	Transcription
0.447513		STM3544	yhhW | putative cytoplasmic protein	no data
0.266093	0.42	STM3561	livG | high-affinity branched-chain amino acid transporter	Amino acid transport and metabolism
0.314253		STM3565	yhhK | putative acetyltransferase	no data
0.244855	0.39	STM3570	ftsE | putative cell division ATPase	no data
0.380245		STM3571	ftsY | cell division membrane protein	no data
0.408951		STM3572	yhhF | putative methyltransferase	no data
0.360982		STM3574	yhhM | putative inner membrane protein	no data
	0.466516	STM3577	tcp | methyl-accepting transmembrane citrate/phenol chemoreceptor	no data
0.257028	0.27	STM3578	yhhP | hypothetical protein	no data
0.371131		STM3584	nikR | nickel responsive regulator	Transcription
0.272627	0.28	STM3587	yhiI | hypothetical protein	Cell envelope biogenesis and OM
0.407536		STM3589	pitA | low-affinity phosphate transporter	no data
0.302499	0.08	STM3591	uspA | universal stress protein A	Signal transduction
0.351111	0.26	STM3592	yhiP | putative peptide transport protein	Amino acid transport and metabolism
	0.257028	STM3593	yhiQ | putative SAM-dependent methyltransferase	no data
0.343885		STM3596	yhiR | putative cytoplasmic protein	no data
0.222211	0.2	STM3611	yhjH | hypothetical protein	Signal transduction
0.292194	0.2	STM3612	kdgK | ketodeoxygluconokinase	Carbohydrate transport and metabolism
	0.22688	STM3613	yhjJ | putative Zn-dependent peptidase	no data
	0.41466	STM3615	yhjK | putative diguanylate cyclase/phosphodiesterase	Signal transduction
	0.062717	STM3631	putative xanthine permease	Nucleotide transport and metabolism
0.385553		STM3633	putative regulatory protein	Transcription
	0.325335	STM3634	proK | Pro tRNA	no data
0.367292		STM3638	lpfC | long polar fimbrial outer membrane usher protein	Cell motility and secretion | Islands
	0.331022	STM3640	lpfA | long polar fimbrial protein A precursor	Cell motility and secretion | Islands
0.420448		STM3646	yiaE | 2-hydroxyacid dehydrogenase	Energy production and conversion
	0.430773	STM3649	cspA | major cold shock protein	no data
0.458502		STM3652	putative cytoplasmic protein	Unknown function
0.273573		STM3663	bax | putative ATP-binding protein	no data
0.227667		STM3665	avtA | valine--pyruvate transaminase	Amino acid transport and metabolism
0.298334		STM3666	ysaA | putative oxidoreductase	Energy production and conversion
	0.45376	STM3675	sgbH | putative 3-hexulose-6-phosphate isomerase	no data
	0.290176	STM3683	selA | selenocysteine synthase	Amino acid transport and metabolism
0.371131		STM3695	yibK | putative tRNA/rRNA methyltransferase	Translation, ribosomal structure and biogenesis
0.325335		STM3699	cysE | serine acetyltransferase	Amino acid transport and metabolism
0.445964		STM3700	gpsA | NAD(P)H-dependent glycerol-3-phosphate dehydrogenase	Energy production and conversion
0.292194	0.19	STM3705	yibP | hypothetical protein	no data
0.219912		STM3711	rfaF | ADP-heptose-LPS heptosyltransferase 1	Cell envelope biogenesis and OM
0.417544		STM3712	rfaC | heptosyl transferase I	Cell envelope biogenesis and OM
0.484645		STM3721	rfaP | lipopolysaccharide core biosynthetic protein	no data
	0.187505	STM3727	rpmG | 50S ribosomal protein L33	Translation, ribosomal structure and biogenesis
0.420448	0.36	STM3728	rpmB | 50S ribosomal protein L28	Translation, ribosomal structure and biogenesis
0.360982		STM3729	radC | DNA repair protein RadC	no data
0.356013		STM3730	dfp | phosphopantothenoylcysteine synthase/decarboxylase	Coenzyme metabolism
0.267943		STM3731	dut | deoxyuridine 5'-triphosphate nucleotidohydrolase	Nucleotide transport and metabolism
0.339151	0.44	STM3733	pyrE | orotate phosphoribosyltransferase	Nucleotide transport and metabolism
0.407536		STM3736	STM3736 | putative transcriptional regulator	Transcription
	0.445964	STM3738	yigC | putative inner membrane protein	Unknown function
0.353553		STM3740	gmk | guanylate kinase	Nucleotide transport and metabolism
0.329877		STM3741	rpoZ | DNA-directed RNA polymerase omega subunit	Transcription
0.288172		STM3742	spoT | (p)ppGpp synthetase II/guanosine-3'-5'-bis pyrophosphate	Global regulatory function | Signal transduction
0.311003		STM3743	spoU | putative tRNA/rRNA methyltransferase	Translation, ribosomal structure and biogenesis
0.354781		STM3745	putative cytoplasmic protein	no data
0.371131		STM3748	yicH | putative inner membrane protein	no data
	0.456916	STM3754	putative cytoplasmic protein	no data
0.413225		STM3766	putative cytoplasmic protein	Islands | SPI1 to SPI5
0.390935		STM3767	putative cytoplasmic protein	Islands | SPI1 to SPI5
0.327598		STM3776	yicM | putative transport protein	Carbohydrate transport and metabolism
0.358489		STM3786	yicN | putative inner membrane protein	no data
	0.329877	STM3787	uhpT | hexose phosphate transport protein	Carbohydrate transport and metabolism
	0.388234	STM3789	uhpB | sensory histidine kinase	Signal transduction
	0.400535	STM3790	uhpA | response regulator	Signal transduction
	0.289172	STM3796	ilvB | acetolactate synthase large subunit	Amino acid transport and metabolism
0.373712	0.3	STM3799	putative periplasmic protein	no data
0.369847	0.29	STM3802	dsdA | D-serine dehydratase	Amino acid transport and metabolism
	0.306721	STM3812	ccmH | putative heme lyase subunit	no data
	0.20733	STM3814	ccmF | cytochrome c-type biogenesis protein	no data
	0.22	STM3815	ccmE | periplasmic heme-dependent peroxidase	no data
	0.389582	STM3816	ccmD | heme exporter protein C	no data
	0.416099	STM3817	ccmC | heme exporter protein	no data
	0.267943	STM3818	ccmB | heme exporter protein	no data
	0.325335	STM3823	torC | trimethylamine N-oxide reductase cytochrome c-like subunit	Energy production and conversion
0.222211	0.37	STM3825	torT | periplasmic sensor	Carbohydrate transport and metabolism
	0.307786	STM3826	torS | sensor kinase	Signal transduction
0.345079		STM3834	putative transcriptional regulator	Transcription
0.297302		STM3835	gyrB | DNA gyrase subunit B	no data
0.291183		STM3839	rpmH | 50S ribosomal protein L34	Translation, ribosomal structure and biogenesis
0.277392		STM3840	rnpA | ribonuclease P	Translation, ribosomal structure and biogenesis
	0.317538	STM3843	trmE | tRNA modification GTPase	no data
0.358489	0.46	STM3852	yieH | putative phosphatase/phosphohexomutase	no data
	0.450625	STM3859	aroE | shikimate 5-dehydrogenase	Amino acid transport and metabolism
0.25349		STM3860	putative dipeptide/oligopeptide/nickel ABC-type transport system	no data
0.426317		STM3861	glmS | D-fructose-6-phosphate amidotransferase	Cell envelope biogenesis and OM
0.159873		STM3862	glmU | bifunctional N-acetylglucosamine-1-phosphate	Cell envelope biogenesis and OM
0.326465		STM3871	atpB | ATP synthase subunit A	Energy production and conversion
0.195467		STM3872	atpI | ATP synthase subunit I	Energy production and conversion
0.20805		STM3875	mioC | flavodoxin	Energy production and conversion
0.346277	0.47	STM3878-S	yieM | putative inner membrane protein	no data
0.287175		STM3879	yieN | putative regulatory protein	no data
0.438303		STM3880	kup | low-affinity potassium transport protein	Inorganic ion transport and metabolism
0.368567	0.17	STM3881	rbsD | high-affinity D-ribose transport protein	Carbohydrate transport and metabolism
0.281265	0.1	STM3882	rbsA | high-affinity D-ribose transport protein	Carbohydrate transport and metabolism
0.286181	0.12	STM3883	rbsC | ribose high-affinity ABC transporter permease component	Carbohydrate transport and metabolism
0.260616	0.18	STM3884	rbsB | D-ribose transport protein	Carbohydrate transport and metabolism
0.174948	0.15	STM3885	rbsK | ribokinase	Carbohydrate transport and metabolism
0.401925	0.22	STM3886	rbsR | rbs operon transcriptional repressor	Transcription
	0.336808	STM3887	yieO | putative tranport protein	Carbohydrate transport and metabolism
0.389582		STM3906	putative cytoplasmic protein	Unknown function
0.456916	0.39	STM3908	ilvY | regulatory protein	Transcription
0.183011	0.29	STM3909	ilvC | ketol-acid reductoisomerase	Amino acid transport and metabolism
0.25	0.3	STM3910	ppiC | peptidyl-prolyl cis-trans isomerase CRF	no data
0.219151		STM3914	rhlB | ATP-dependent RNA helicase	no data
0.373712	0.44	STM3915	trxA | thioredoxin	no data
0.339151		STM3933	leuT | Leu tRNA	no data
0.287175		STM3937	uroporphyrinogen-III synthetase	Coenzyme metabolism
0.125434	0.12	STM3938	hemC | porphobilinogen deaminase	Coenzyme metabolism
0.230047	0.45	STM3939	cyaA | adenylate cyclase	Global regulatory function | Nucleotide transport and metabolism
0.205898	0.21	STM3947	dapF | diaminopimelate epimerase	Amino acid transport and metabolism
0.252613	0.49	STM3948	yigA | putative cytoplasmic protein	Unknown function
0.396392		STM3949	xerC | tyrosine recombinase	no data
0.238159	0.29	STM3951	uvrD | DNA-dependent ATPase I/helicase II	no data
0.380245		STM3958	recQ | ATP-dependent DNA helicase	no data
0.265172	0.46	STM3960	rthB | homoserine/homoserine lactone efflux protein	Amino acid transport and metabolism
0.205898	0.26	STM3961	pldB | lysophospholipase L2	Lipid metabolism
	0.26334	STM3968	udp | uridine phosphorylase	Nucleotide transport and metabolism
0.411796		STM3972	aarF | putative ubiquinone biosynthesis protein UbiB	no data
0.404721		STM3974	tatB | sec-independent translocase	no data
0.267943		STM3977	rfaH | transcriptional activator RfaH	Transcription
0.421908		STM3978	yigC | putative oxidoreductase	Coenzyme metabolism
0.417544		STM3984	pepQ | proline dipeptidase	Amino acid transport and metabolism
0.364755	0.16	STM3991	rrlA | 23S ribosomal RNA	no data
	0.164368	STM4001	yihA | GTP-binding protein	no data
0.427798		STM4003	yihI | hypothetical protein	Unknown function
0.358489		STM4005	glnG | response regulator	Signal transduction
0.371131		STM4007	glnA | glutamine synthetase	Amino acid transport and metabolism
0.438303		STM4018	yihP | putative GPH family transport protein	Carbohydrate transport and metabolism
	0.445964	STM4034	fdhE | formate dehydrogenase accessory protein FdhE	no data
	0.356013	STM4038	fdhD | formate dehydrogenase accessory protein	Energy production and conversion
	0.444421	STM4042	putative branched-chain amino acid permease	Amino acid transport and metabolism
	0.195467	STM4042A	hypothetical protein	no data
0.435275	0.17	STM4043	yiiL | putative cytoplasmic protein	Unknown function
0.373712	0.4	STM4044	putative alcohol dehydrogenase	Energy production and conversion
0.357249		STM4056-S	yiiM | putative cytoplasmic protein	no data
0.329877	0.35	STM4058	cpxA | two-component sensor protein	Global regulatory function | Signal transduction
0.426317		STM4067	putative ADP-ribosylglycohydrolase	no data
0.340329		STM4073	ydeW | putative transcriptional repressor	Transcription
0.395021		STM4083	yiiR | putative inner membrane protein	Unknown function
0.337978		STM4084	fpr | ferredoxin-NADP reductase	Energy production and conversion
0.15283	0.26	STM4085	glpX | fructose 1-6-bisphosphatase II	Carbohydrate transport and metabolism
0.138696	0.09	STM4086	glpK | glycerol kinase	no data
0.167241	0.23	STM4087	glpF | glycerol diffusion	Carbohydrate transport and metabolism
0.25437	0.36	STM4094	cytR | transcriptional repressor	Global regulatory function | Transcription
0.240649	0.23	STM4099	metJ | transcriptional repressor protein MetJ	Amino acid transport and metabolism
0.385553		STM4100	metB | cystathionine gamma-synthase	Amino acid transport and metabolism
	0.357249	STM4101	metL | bifunctional aspartate kinase II/homoserine dehydrogenase II	no data
	0.345079	STM4104	putative 5'-nucleotidase/2'-3'-cyclic phosphodiesterase	Nucleotide transport and metabolism
	0.286181	STM4106	katG | hydroperoxidase	Inorganic ion transport and metabolism
0.471392	0.43	STM4117	yijO | putative regulatory protein	Transcription
0.303549		STM4118	yijP | putative integral membrane protein	no data
0.476319		STM4126	udhA | soluble pyridine nucleotide transhydrogenase	Energy production and conversion
	0.333325	STM4127	yijC | putative transcriptional repressor	Transcription
0.329877		STM4129	trmA | tRNA (uracil-5-)-methyltransferase	Translation, ribosomal structure and biogenesis
	0.280292	STM4132	rrsB | 16S ribosomal RNA	no data
0.325335	0.23	STM4135	rrlB | 23S ribosomal RNA	no data
	0.307786	STM4139	coaA | pantothenate kinase	Coenzyme metabolism
0.445964	0.32	STM4146	tuf | elongation factor Tu	Translation, ribosomal structure and biogenesis
0.357249		STM4152	rplL | 50S ribosomal protein L7/L12	Translation, ribosomal structure and biogenesis
	0.401925	STM4163	thiE | thiamine-phosphate pyrophosphorylase	Coenzyme metabolism
	0.456916	STM4168	nfi | endonuclease V	no data
	0.427798	STM4170	hupA | DNA-binding protein HU-alpha	no data
0.244008	0.42	STM4171	yjaH | putative inner membrane protein	no data
0.198884	0.29	STM4172	zraP | zinc-resistance associated protein	no data
0.337978		STM4173	hydH | sensor kinase	Signal transduction
0.403321		STM4174	hydG | response regulator	Signal transduction
0.250868		STM4187	iclR | acetate operon transcriptional repressor	Transcription
0.390935		STM4188-S	metH | B12-dependent methionine synthase	no data
0.186856	0.18	STM4190	pepE | peptidase E	Amino acid transport and metabolism
0.460094		STM4191	putative cytoplasmic protein	no data
0.369847		STM4194	yjbD | putative cytoplasmic protein	no data
	0.269807	STM4221	pgi | glucose-6-phosphate isomerase	Carbohydrate transport and metabolism
0.179867	0.33	STM4229	malE | periplasmic maltose-binding protein	Carbohydrate transport and metabolism
0.251739	0.24	STM4230	malK | maltose transport protein/repressor	Carbohydrate transport and metabolism
0.248273	0.43	STM4231	lamB | maltoporin precursor	no data
0.293209		STM4235	plsB | glycerol-3-phosphate acyltransferase	Lipid metabolism
0.211686		STM4237	lexA | LexA repressor	Global regulatory function | Transcription
0.407536		STM4238	dinF | DNA-damage-inducible protein F	no data
	0.302499	STM4245	qor | quinone oxidoreductase	Energy production and conversion
	0.351111	STM4247	alr | alanine racemase	Cell envelope biogenesis and OM
0.346277		STM4248	tyrB | aspartate aminotransferase	Amino acid transport and metabolism
0.447513		STM4252	putative inner membrane protein	no data
	0.482968	STM4254	uvrA | excinuclease ABC subunit A	no data
	0.463294	STM4256	ssb | single-strand DNA-binding protein	no data
0.429283	0.3	STM4268	yjcD | hypothetical protein	no data
	0.25	STM4272	putative inner membrane protein	Cell envelope biogenesis and OM
0.34748		STM4277	nrfA | nitrite reductase periplasmic cytochrome c552	Inorganic ion transport and metabolism
0.377618	0.27	STM4278-S	nrfB | formate-dependent nitrite reductase	no data
0.297302		STM4289	phnA | putative alkylphosphonate uptake protein	Inorganic ion transport and metabolism
0.432269	0.43	STM4299	melB | melibiose permease II	Carbohydrate transport and metabolism
	0.486327	STM4301	dcuB | anaerobic C4-dicarboxylate transporter	no data
	0.413225	STM4306	putative anaerobic dimethylsulfoxide reductase subunit B	Energy production and conversion | Islands
0.382889		STM4309	hypothetical protein	Islands
	0.384219	STM4315	putative DNA-binding protein	Islands | Transcription
0.447513		STM4323	dsbD | thiol:disulfide interchange protein precursor	no data
	0.418994	STM4324	cutA | putative periplasmic divalent cation tolerance protein	Inorganic ion transport and metabolism
0.295248	0.35	STM4325	dcuA | anaerobic C4-dicarboxylate transporter	no data
0.171943	0.13	STM4326	aspA | aspartate ammonia-lyase	Amino acid transport and metabolism
0.369847		STM4334	efp | elongation factor P	Translation, ribosomal structure and biogenesis
0.167822		STM4343	frdA | fumarate reductase	Energy production and conversion
0.32197		STM4344	yjeA | lysyl-tRNA synthetase	Translation, ribosomal structure and biogenesis
0.298334		STM4349	yjeQ | ribosome-associated GTPase	no data
0.469761		STM4350	orn | oligoribonuclease	no data
0.319746		STM4351	putative arginine-binding periplasmic protein	Amino acid transport and metabolism
0.421908		STM4357	yjeE | putative nucleotide-binding protein	no data
0.269807	0.36	STM4358	amiB | N-acetylmuramoyl-l-alanine amidase II	Cell envelope biogenesis and OM
0.381565		STM4367	yjeB | putative negative regulator	Transcription
0.162105	0.16	STM4377	aidB | putative acyl-CoA dehydrogenase	no data
0.229251	0.26	STM4378	yjfN | putative inner membrane protein	no data
0.357249	0.35	STM4379	yjfO | putative lipoprotein	no data
0.331022	0.41	STM4380	yjfP | putative hydrolase	no data
0.252613		STM4383-S	ulaA | ascorbate-specific PTS system enzyme IIC	no data
	0.416099	STM4388	sgaE | L-ribulose-5-phosphate 4-epimerase	Carbohydrate transport and metabolism
0.371131		STM4391	rpsF | 30S ribosomal protein S6	Translation, ribosomal structure and biogenesis
0.232451	0.25	STM4393	rpsR | 30S ribosomal protein S18	Translation, ribosomal structure and biogenesis
0.230047	0.31	STM4394	rplI | 50S ribosomal protein L9	Translation, ribosomal structure and biogenesis
0.194117	0.43	STM4397	fklB | FKBP-type 22KD peptidyl-prolyl cis-trans isomerase	no data
0.417544		STM4399	ytfE | putative cell morphogenesis protein	no data
0.430773		STM4402	ytfH | putative transcriptional regulator	Transcription
0.238159	0.25	STM4403	cpdB | 2'-3'-cyclic nucleotide 2'-phosphodiesterase/3'-nucleotidase	Nucleotide transport and metabolism
	0.45376	STM4405	ytfJ | putative transcriptional regulator	no data
0.229251	0.45	STM4437	yjgA | hypothetical protein	Unknown function
0.34151		STM4438	pmbA | putative antibiotic maturation protein	no data
	0.34748	STM4439	cybC | cytochrome b562	Energy production and conversion
	0.335643	STM4441	putative cytoplasmic protein	Islands
	0.468136	STM4450	putative inner membrane protein	Islands | Translation, ribosomal structure and biogenesis
0.32421	0.44	STM4451	nrdG | anaerobic ribonucleotide reductase activating protein	no data
0.25349		STM4452	nrdD | anaerobic ribonucleoside triphosphate reductase	Nucleotide transport and metabolism
0.328736		STM4456	mgtA | Mg2+ ATPase transporter	no data
0.481297		STM4457	putative transposase	no data
0.162668	0.31	STM4458	yjgF | putative translation initiation inhibitor	Translation, ribosomal structure and biogenesis
0.403321		STM4459	pyrI | aspartate carbamoyltransferase regulatory subunit	Nucleotide transport and metabolism
0.276433		STM4470	yjgD | putative cytoplasmic protein	Unknown function
	0.389582	STM4477	pepA | leucyl aminopeptidase	Amino acid transport and metabolism
0.231647		STM4493	putative cytoplasmic protein	Islands
0.317538		STM4497	putative cytoplasmic protein	no data
0.297302		STM4498	putative inner membrane protein	no data
0.314253	0.16	STM4499	yeeN | hypothetical protein	Unknown function
0.41466	0.37	STM4525	hsdM | DNA methylase M	no data
0.251739	0.45	STM4526	hsdR | endonuclease R	no data
0.204476		STM4531	yjiX | putative cytoplasmic protein	Unknown function
0.288172	0.34	STM4532	yjiY | putative carbon starvation protein	Signal transduction
0.157672	0.1	STM4533	tsr | methyl-accepting chemotaxis protein I	Cell motility and secretion
	0.407536	STM4535	putative PTS permease	Carbohydrate transport and metabolism
0.32197		STM4544	dnaT | primosomal protein I	no data
	0.259715	STM4546	yjjP | hypothetical protein	Unknown function
	0.416099	STM4549	putative cytoplasmic protein	Unknown function
0.464902		STM4551	hypothetical protein	Signal transduction
0.281265		STM4552	putative inner membrane protein	no data
0.411796		STM4558	rimI | ribosomal-protein-alanine N-acetyltransferase	no data
0.281265		STM4559-S	yjjG | nucleotidase	no data
0.264255	0.18	STM4564	yjjV | putative hydrolase	no data
0.25	0.32	STM4565	yjjW | pyruvate formate lyase-activating enzyme	no data
0.420448	0.33	STM4566	yjjI | putative cytoplasmic protein	no data
0.137738	0.2	STM4567	deoC | deoxyribose-phosphate aldolase	Nucleotide transport and metabolism
0.193446	0.23	STM4568	deoA | thymidine phosphorylase	Nucleotide transport and metabolism
0.343885	0.24	STM4569	deoB | phosphopentomutase	Carbohydrate transport and metabolism
0.395021	0.14	STM4570	deoD | purine nucleoside phosphorylase	Nucleotide transport and metabolism
0.435275	0.36	STM4572	stjB | putative fimbrial usher protein	Cell motility and secretion | Islands
0.368567		STM4579	radA | putative ATP-dependent protease	no data
0.329877		STM4581	yjjK | putative transport protein	no data
0.366021		STM4583	trpR | Trp operon repressor	Transcription
0.466516		STM4584	yjjX | hypothetical protein	Unknown function
0.25437		STM4586	rob | transcriptional regulator	Transcription
