# Supplementary material for: Differential Regulation of Horizontally Acquired and Core Genome Genes by the Bacterial Modulator H-NS
Source: PLoS Genet. 2009 Jun 12;5(6):e1000513. doi: 10.1371/journal.pgen.1000513 (PMC2686267; doi:10.1371/journal.pgen.1000513)
Supplement: Table S3 — Genes induced more than 2-fold (M≥1) in SV5015HY, SV5015AV, and SV5015AV (R27) with respect to SV5015 with a p value less than 0.1. (0.07 MB XLS) [file pgen.1000513.s004.xls]

## Sheet: Hoja1
Table S3. Genes induced more than 2-fold (M≥1) in SV5015HY, SV5015AV and SV5015AV (R27) with respect to SV5015 with a p value less than 0.1.
			SV5015AV vs SV5015				SV5015HY vs SV5015	SV5015AV (R27) vs SV5015
0M	0,5M	25ºC	LB	0M	0,5M	25ºC	LB	LB	Probe ID	Description	Group
		3.70635	3.24901			6.9163	7.91725		CNB1344-0017	csrC | sRNA (E. coli) | S4691A_sRNA	no data
5.33319	3.95863		2.48802		2.2974	3.20428	2.40327		CNB1344-0026	ssrA | sRNA (E. coli) | S2929A_sRNA	no data
			2.93834				4.5789		CNB1344-0039	ryeB | sRNA (E. coli) | S0834A_sRNA	no data
3.86375	6.56593		6.36429		6.23332		2.35381		CNB1344-0110	S0225A_ORF	no data
6.47554	2.85799	4.04181	2.61172	16.7955	5.95871	12.3805	4.77334		CNB1344-0117	S0191A_ORF	no data
5.65685	3.16017	3.39874	5.89708	17.2079	5.46416	4.65893	3.12748		CNB1344-0118	S0189A_ORF	no data
	3.77114	6.6807	5.1337	5.31474	4.54727	11.5514	4.61075	3.34035	CNB1344-0119	S0186A_ORF	no data
8.1681		16.2234	15.0324				3.4822	3.34035	CNB1344-0136	S0149A_ORF	no data
3.44618	2.41999	2.92817	3.18215			2.5403	3.39874		CNB1344-0139	S0141A_ORF	no data
7.43844	3.78423	7.94474	5.48313	10.4107	5.65685	6.45313	5.63728	5.02805	CNB1344-0185	S4950A_ORF	no data
2.16595	3.13834		2.42839				4.30198	3.01049	CNB1344-0272	klcA | sp|KLA1_ECOLI|P52602|klcA|Antirestriction protein klcA | S0098A_ORF	no data
	2.56685	3.45815	3.50642				3.61752		CNB1344-0338	traH | tr|Q7DJM4|Q7DJM4|traH|Lipoprotein | S0037A_ORF	no data
			7.33603				3.01049		CNB1344-0345	traN | tr|Q9R2H1|Q9R2H1|traN|TraN protein | S0030A_ORF	no data
7.70076			5.79577	5.09824	2.59368		2.41162		CNB1344-0428	S3706A_ORF | tr|Q9ZGU7|Q9ZGU7|-|Hypothetical protein L7023	no data
5.20537			6.98858	2.87787	2.95878		3.42238	11.7127	CNB1344-0510	S2925A_ORF | tr|Q8Z4I1|Q8Z4I1|-|Large repetitive protein	no data
	3.68075	2.5403	2.39496				3.95863		CNB1344-0548	S2845A_ORF	no data
3.47015			2.90795				2.6666		CNB1344-0555	ymfL | sp|YMFL_ECOLI|P75976|ymfL|Hypothetical protein ymfL | S2152A_ORF	no data
	12.3377		3.31728		3.28297		7.49018	4.99332	CNB1344-0560	S2806A_ORF	no data
37.014	6.02099	6.54322	15.8895	4.37717	6.65759	5.27803	5.77572	8.22491	CNB1344-0562	S2801A_ORF	no data
81.5719	11.6722	11.2746	28.0514	5.75573	7.83536	11.1967	8.69388	4.53154	CNB1344-0563	S2800A_ORF	no data
87.1241	15.0846	9.51366	42.3708	5.9794	10.5927	10.7779	8.96933	6.34227	CNB1344-0564	S2799A_ORF	no data
3.74509	2.74157	3.26029	3.4822				3.53081		CNB1344-0617	sb27 | tr|Q8HAB1|Q8HAB1|sb27|Sb27 | S2113A_ORF	no data
5.6962	7.1602	4.65893	7.08614	9.18959	10.0213	11.9174	11.0425		PSLT009	rcK | resistance to complement killing	pSLT
3.16017	2.28945	3.89062	4.01389	4.74037	4.06992	9.61309	4.28709		PSLT010	srgB | putative outer membrane protein	pSLT
8.05564	4.48466	7.72749	5.48313	20.4638	7.72749	15.7797	5.57897		PSLT011	srgA | putative thiol-disulfide isomerase or thioredoxin	pSLT
5.71598	4.62675	10.091	5.93809	11.3137	8.28212	17.3878	8.08361		PSLT012	orf7 | putative bacterial regulatory protein	pSLT
4.54727	7.11074	9.51366	8.28212	8.87656	12.996	22.5491	6.94031	3.01049	PSLT013	pefI | regulator	pSLT
3.02095	4.34694	8.11168	2.9897	5.18736	7.51618	15.0846	9.57983		PSLT014	orf6 | putative outer membrane protein	pSLT
			4.25748		3.19319	2.28153	8.08361		PSLT015	orf5 | putative outer membrane protein	pSLT
146.525	11.0043	9.98664	6.79748	4.80654	2.34567	3.75809	4.28709		PSLT018	pefA | major fimbrial subunit	pSLT
19.8353	8.63383	38.1867	34.4158	5.20537			2.06337	17.9387	PSLT039	spvB | hydrophilic protein	pSLT
	4.90754	5.42642	2.74157		2.9897	10.5195	11.0043	3.28297	PSLT046	PSLT046 | putative carbonic anhydrase	pSLT
19.4946	2.65737	3.04196	1.95206	2.62989			4.83998		PSLT077	traA | pilus subunit	pSLT
14.5203	4.01389	3.54307	2.60268	2.21914			3.61752		PSLT078	traL | pilus assembly protein	pSLT
13.737	4.12673	2.38667	2.47084	2.00694	1.77769		6.9644		PSLT082	traP | conjugative transfer protein	pSLT
	4.12673		2.67586				5.04551		PSLT097	traF | pilus assembly protein	pSLT
20.5348	7.59474	12.996	6.19026	2.5403	3.03143	2.68515	4.40762	2.44528	PSLT102	traS | entry exclusion protein	pSLT
	5.04551		6.84476				2.37019	2.87787	STM0021	bcfA | fimbrial subunit	Cell motility and secretion | Islands
			2.17347				2.24233	2.20381	STM0028	bcfH | putative thiol-disulfide isomerase	Islands
5.01066	3.3058		2.48802				4.21344	2.26577	STM0054	STM0054 | putative oxalacetate decarboxylase subunit beta	no data
10.7406	4.50023	7.51618	3.77114	2.20381		5.75573	6.7039	3.71922	STM0081	STM0081 | putative secreted protein	no data
3.54307	3.78423	3.47015	4.78991			2.01391	6.58873		STM0282	STM0282 | hypothetical protein STM0282	Islands | Unknown function
3.23777	3.11666	2.9897	6.1475	5.15153	5.18736	3.12748	4.87364	4.05584	STM0291	STM0291 | putative RHS-like protein	no data
3.93128	2.57576	2.62079	4.43828	8.02777	7.13543	3.14923	5.20537	2.72263	STM0292	STM0292 | putative RHS-like protein	Cell envelope biogenesis and OM | Islands
12.1257	6.04189	7.88986	5.85634	4.05584		2.6666	2.25012		STM0303	ybeJ | putative xylanase/chitin deacetylase	Carbohydrate transport and metabolism | Islands
3.53081	24.59	7.72749	12.4666	3.10588	3.83706	5.15153	3.83706	3.93128	STM0306	STM0306 | SapA-like protein	Cell envelope biogenesis and OM | Islands
	3.79737		2.61172				3.65533		STM0307	STM0307 | VirG-like protein	Islands
4.28709	9.81508	4.95883	7.86256	4.27226	2.51403	3.09513	7.3615	5.15153	STM0383	yaiB | putative cytoplasmic protein	no data
4.24275	9.44794	3.27161	4.90754	2.37019	8.51496		11.9174		STM0467	ffs | STM0467 | ffs | 1251987 | 4.5S ribosomal RNA	no data
3.20428	2.50533		2.50533				3.31728	2.26577	STM0655	ybeR | putative cytoplasmic protein	no data
3.12748	2.18859	3.06312	2.83825				3.11666		STM0761	STM0761 | fumarate hydratase	Energy production and conversion
7.1602	4.92458	7.91725	10.8905		3.75809	6.02099	5.52127	7.83536	STM0831	dps | DNA protection during starvation conditions	Global regulatory function | Inorganic ion transport and metabolism
2.96905	3.59253		2.69447		2.58471		3.43426	4.42292	STM0907	STM0907 | putative chitinase [Phage Fels-1]	Islands
		2.2974	2.28153	2.22684			2.90795		STM0941	ybjY | hypothetical protein STM0941	Cell envelope biogenesis and OM
	3.09513	2.53151	2.77984			3.12748	8.02777		STM1044	sodC | superoxide dismutase precursor	Inorganic ion transport and metabolism | Islands
144.007	16.7374	9.48074	19.9042	13.5479	3.26029	4	4.05584		STM1088	pipB | secreted effector protein	Islands | SPI1 to SPI5 | Unknown function
9.06307	2.94854	4.04181	3.5801			2.30537	2.69447		STM1133	STM1133 | putative dehydrogenase	Islands
25.1939	3.29436		8.60396	9.15779		7.23504	2.13613	9.78112	STM1214	ycfR | putative outer membrane protein	no data
9.06307	5.16941	5.81589	11.1193	5.50217	4.40762	7.03719	6.27667	6.36429	STM1242	envE | putative envelope protein	Islands
52.3457	27.0021	13.6422	32.1111	2.47084	8.87656	14.5707	3.82378	3.14923	STM1246	pagC | virulence membrane protein PAGC precursor	Cell envelope biogenesis and OM | Islands
4.67511	4.01389	4.46915	4.31691	2.82843	3.59253	4.34694	4.06992		STM1247	Xaa tRNA	no data
			8.33973			3.26029	4.69134	7.06162	STM1267	STM1267 | putative cytoplasmic protein	Islands
	2.77984	4.16986	3.90413		4.67511	5.42642	5.15153	3.19319	STM1269	STM1269 | chorismate mutase	Amino acid transport and metabolism | Islands
			2.83825				2.70382	3.27161	STM1285	yeaG | putative serine protein kinase	Signal transduction
		2.40327	4.42292			2.90795	3.10588		STM1311	osmE | transcriptional activator	Global regulatory function
4.75683	2.57576	2.90795	5.1337	4.34694	2.87787	2.48802	3.77114		STM1316	celF | phospho-beta-glucosidase/cellobiose-6-phosphate hydrolase	Carbohydrate transport and metabolism
			2.22684				2.71321		STM1343	nlpC | lipoprotein	Cell envelope biogenesis and OM
2.14355			2.09943				4.64282		STM1350	ydiD | hypothetical protein STM1350	Lipid metabolism
2.5403			2.72263				3.45815		STM1382	orf408 | putative regulatory protein	Islands | SPI1 to SPI5 | Transcription
	3.10588		2.31338				3.28297	2.19619	STM1390	orf242 | putative regulatory protein	Islands | SPI1 to SPI5 | Transcription
8.31087	27.5695	8	18.5713	6.47554	5.81589	6.43081	5.25977	3.74509	STM1391	ssrB | transcriptional activator	Islands | SPI1 to SPI5 | Transcription
9.54669	10.8905	10.0561	13.1319	6.02099	3.04196	8.33973	8.84585	2.47084	STM1392	ssrA | sensor kinase [Salmonella typhimurium LT2] | S1359A_ORF	Islands | SPI1 to SPI5 | Transcription
16.6795	5.31474	4.67511	10.4831	5.27803	4.53154		3.4822		STM1395	ssaD | virulence protein	Islands | SPI1 to SPI5 | Transcription
28.6408		3.78423	5.42642	7.67411		3.18215	4.90754		STM1396	ssaE | secretion system effector	Islands | SPI1 to SPI5
31.4503	56.6891	14.4701	29.8571	7.78124	10.6664	11.4716	12.042	7.23504	STM1398	sseB | translocation machinery component	Islands | SPI1 to SPI6
41.9326	20.5348	11.5514	23.4254	11.5915	7.6211	9.78112	5.24157	8.78474	STM1399	sscA | secretion system chaparone	Islands | SPI1 to SPI7
20.2521	9.18959	5.9794	13.5479	5.95871	3.47015	5.81589	9.88335	2.67586	STM1400	sseC | translocation machinery component	Islands | SPI1 to SPI8
37.1425	14.8769	4.5789	12.1257	12.0838	3.4822	3.70635	7.1602		STM1401	sseD | translocation machinery component	Islands | SPI1 to SPI9
33.1285	6.06287		5.61778	11.3924			3.19319		STM1402	sseE | secreted effector protein	Islands | SPI1 to SPI10
10.4831	4.05584	2.55797	8.28212	5.81589		2.46229	4.46915	2.91804	STM1403	sscB | secretion system chaparone	Islands | SPI1 to SPI11
11.353	8.75435	4.62675	10.8905	4.62675	3.34035	2.68515	3.56771	2.51403	STM1407	ssaH | type III secretion system apparatus protein	Islands | SPI1 to SPI12
12.2525	13.6422	8.87656	13.9288	5.1337	3.91768	4.97605	3.71922	2.25012	STM1408	ssaI | type III secretion system apparatus protein	Islands | SPI1 to SPI13
13.4543	16.1113	6.98858	14.3701	4.48466	4.48466	4.12673	3.37526	3.56771	STM1409	ssaJ | needle complex inner membrane lipoprotein	Islands | SPI1 to SPI14
7.75432	2.75108		4.15544	3.82378			2.88786		STM1411	ssaK | type III secretion system apparatus protein	Islands | SPI1 to SPI15
6.79748	3.61752	3.82378	7.3615	3.87716			2.48802	3.4822	STM1414	ssaV | type III secretion system apparatus protein	Islands | SPI1 to SPI16
10.9663			2.8481	4.89056	2.69447		3.71922		STM1416	ssaO | type III secretion system apparatus protein	Islands | SPI1 to SPI17
			2.11404		5.85634		7.91725		STM1423	valW | Val tRNA	no data
	6.19026	2.88786	4.31691				4	2.95878	STM1540	STM1540 | putative hydrolase	Cell envelope biogenesis and OM | Islands
2.19619	3.38698	3.17114	10.3747				2.15846	11.9174	STM1563	osmC | putative envelope protein	no data
17.3276	4.56305	7.67411	7.54228	9.31787		7.54228	7.83536		STM1602	sifB | secreted effector protein	Islands
16.5069	5.46416	11.7533	9.31787	3.5186	3.43426	4.45369	2.37841	3.56771	STM1633	STM1633 | putative periplasmic binding protein	Amino acid transport and metabolism | Islands
22.3159	4.61075	4.14106	3.11666	5.24157		2.85799	5.55967		STM1698	STM1698 | putative inner membrane protein	no data
			3.02095				4.30198		STM1770	chaB | cation transport regulator	no data
		2.47084	2.25012			4.34694	3.22657	2.59368	STM1840	yobG | putative inner membrane protein	no data
3.93128			3.75809	8.54452	4.21344	2.89788	2.52275	2.24233	STM1841	STM1841 | hypothetical protein STM1841	no data
12.1257	6.58873	10.9663	5.0806		2.56685	11.6318	8.63383		STM1854	STM1854 | putative inner membrane protein	no data
16.1113	5.02805	5.27803	2.59368		2.15846		6.21175		STM1855	sopE2 | type III-secreted effector protein	Islands
18.8959	13.9772	8.1681	27.4741	3.47015	5.77572	7.38706	5.91755	16.5642	STM1864	STM1864 | putative inner membrane protein	Islands
3.11666		2.69447	10.1612				2.28945	8.9383	STM1929	otsB | trehalose-6-phosphate phophatase	Carbohydrate transport and metabolism
2.57576	3.75809		2.79917				3.85038		STM1997	umuC | DNA polymerase IV	no data
			2.23457		2.31338		3.04196	2.21914	STM2014	asnU | Asn tRNA	no data
	8.36868		3.32879				2.76063		STM2031	cbiE | precorrin-6B methylase	Coenzyme metabolism | Islands
3.27161		5.22344	2.38667	3.10588	4.69134	5.71598	4.3319	6.7039	STM2080	udg | UDP-glucose/GDP-mannose dehydrogenase	Cell envelope biogenesis and OM
17.5087	27.1899	38.1867	54.1917	5.42642	5.89708	2.80889	3.45815	23.8348	STM2110	wcaF | putative acyltransferase	no data
4.82323	9.95209	4.69134	10.4469		3.04196		3.93128	19.7667	STM2114	wcaB | putative acyl transferase	Amino acid transport and metabolism
	2.62989		2.48802				3.00008		STM2130	baeS | sensor kinase	Signal transduction
6.43081	6.65759	10.2319	10.3747	9.78112	3.08442	4.69134	7.33603	3.13834	STM2139	STM2139 | putative inner membrane protein	no data
			3.49429				6.65759	4.56305	STM2141	fbaB | fructose-bisphosphate aldolase	Carbohydrate transport and metabolism
			2.8481				2.78949	5.20537	STM2311	elaB | putative inner membrane protein	Unknown function
2.63902		3.06312	3.2154				3.75809		STM2375	STM2375 | putative cytoplasmic protein	no data
3.45815	4.61075	2.30537	2.62079				3.06312	3.66802	STM2613	STM2613 | hypothetical protein STM2613	Islands
2.64818		3.04196	2.87787				5.0806	2.32947	STM2614	STM2614 | hypothetical protein STM2614 [Phage Gifsy-1]	Islands
	4.45369	2.8481	2.01391				4.22807		STM2616	STM2616 | antirepressor-like protein	Islands
4.77334		2.28153	2.49666				6.63456	6.04189	STM2691	STM2691 | putative ABC transporter transmembrane region	no data
13.6895		4.51586	2.97935	3.38698		3.23777	3.44618		STM2704	STM2704 | tail fibre assembly-like protein [Salmonella phage Fels-2]	Islands
49.694	17.9387	21.0391	29.3441	18.8305	13.0412	14.5203	10.3031		STM2780	pipB2 | secreted effector protein	Islands | Unknown function
5.06303		3.2154	4.06992	6.21175	2.90795	2.30537	3.55537	7.08614	STM2783	nixA | putative nickel transporter	Inorganic ion transport and metabolism | Islands
12.9511	4.37717	4.39237	2.82843	7.43844	7.28536	5.42642	4.70763		STM2864	sitD | putative permease	Inorganic ion transport and metabolism
18.9615	10.1261	11.0809	6.65759	7.31065	8.9383	9.35022	7.72749		STM2865	avrA | secreted effector protein	Islands | SPI1 to SPI5
33.7076	8.36868	8.05564	4.94167	28.3446	17.3878	13.5011	13.3614		STM2866	sprB | transcriptional regulator	Islands | SPI1 to SPI5 | Transcription
37.661	5.83608	6.29846	3.31728	36.5044	10.3747	9.00047	2.55797		STM2867	hilC | invasion regulatory protein	Islands | SPI1 to SPI5 | Transcription
32.7858	6.40856	10.3388	5.24157	13.5479	8.33973	8.51496	4.69134		STM2868	orgC | putative cytoplasmic protein	Islands | SPI1 to SPI5
38.5859	5.24157	13.4543	2.65737	9.06307	4.50023	5.31474	6.36429		STM2870	orgA | needle complex assembly protein	no data
48.0012	5.9794	17.089	2.62079	11.5915	3.13834	6.94031	6.34227		STM2871	prgK | needle complex inner membrane lipoprotein	Islands | SPI1 to SPI5
105.42	14.3701	33.3589	2.92817	16.2797	3.08442	10.1261	12.7728		STM2874	prgH | needle complex inner membrane protein	Islands | SPI1 to SPI6
18.7654		6.04189	2.52275	11.6722			2.77984		STM2876	hilA | invasion protein transcriptional activator	Islands | SPI1 to SPI5 | Transcription
19.0273	12.7728	12.4235	12.0838	7.43844	6.84476	3.70635	3.5186		STM2878	sptP | protein tyrosine phosphatase/GTPase activating protein	Islands | SPI1 to SPI5
18.7654	18.1891	18.3792	13.2232	8.72406	5.6962	5.9794	13.737		STM2879	sicP | secretion chaparone	Islands | SPI1 to SPI6
22.0087	4.45369	8.9383	4.48466	7.26015	3.23777	3.44618	3.4822		STM2881	iacP | acyl carrier protein	Islands | Lipid metabolism | SPI1 to SPI5
35.8773		8.57419	3.44618	10.6295	2.32141	4.95883	3.59253		STM2882	sipA | secreted effector protein	Islands | SPI1 to SPI5
156.498	10.8153	31.0173	6.6116	31.125	3.09513	8	28.1488		STM2883	sipD | translocation machinery component	Islands | SPI1 to SPI6
109.137	14.8254	26.2637	7.6211	30.1691	3.49429	6.98858	19.9042		STM2884	sipC | translocation machinery component	Islands | SPI1 to SPI7
99.0442	17.4481	25.6342	10.6664	20.7494	4.34694	6.12623	14.1723		STM2885	sipB | translocation machinery component	Islands | SPI1 to SPI8
55.5225	7.01285	17.2079	5.55967	20.8938	4.5789	4.83998	5.22344		STM2887	spaS | type III secretion protein	Cell motility and secretion | Islands | SPI1 to SPI5
61.8199	7.18506	12.1257	2.44528	26.1729	5.63728	6.36429	13.1775		STM2892	invJ | needle length control protein	Islands | SPI1 to SPI5
148.056	11.1967	23.9176	3.19319	61.8199	7.72749	8.08361	13.1775		STM2893	invI | needle complex assembly protein	Islands | SPI1 to SPI6
45.0983	3.73213	14.9804	3.01049	26.1729	3.42238	4.85678	6.04189		STM2895	invB | secretion chaperone	Islands | SPI1 to SPI7
23.1831	3.81055	10.2674	3.54307	15.5625	3.19319	3.98616	3.47015		STM2896	invA | needle complex export protein	Islands | SPI1 to SPI8
27.0021	3.12748	8.75435	8.63383	14.2215		2.65737	3.14923		STM2898	invG | outer membrane secretin precursor	no data
25.9921	5.24157	10.4831	2.94854	12.6845	2.75108	2.85799	3.38698		STM2899	invF | invasion regulatory protein	Islands | SPI1 to SPI10
21.7057	15.0846	8.9383	6.38639	11.5115	3.93128	2.76063	4.02782		STM2900	invH | needle complex outer membrane lipoprotein precursor	Islands | SPI1 to SPI11
			2.85799				3.19319		STM3127	STM3127 | putative cytoplasmic protein	Islands
6.23332		2.90795	5.6962	2.26577	6.98858	2.19619	3.98616		STM3289	metY | Met tRNA	no data
2.9897		3.49429	2.48802				3.53081		STM3548	STM3548 | putative cytoplasmic protein	no data
		3.35195	2.65737			2.49666	2.83825		STM3707	yibD | putative glycosyltransferase	Cell envelope biogenesis and OM
5.18736	5.40764	11.7127	6.98858	8.6638	3.53081	10.4831	4.40762	10.9283	STM3761	slsA | putative inner membrane protein	Islands | SPI1 to SPI5
		3.605	3.26029			3.36359	3.5801		STM3762	cigR | putative inner membrane protein	Islands | SPI1 to SPI6
6.38639	5.63728	6.43081	5.02805			6.77396	4.18434	3.73213	STM3764	mgtC | Mg2+ transport protein	Islands | SPI1 to SPI5 | Unknown function
		2.92817	3.04196				3.81055		STM3782	STM3782 | putative PTS system galactitol-specific enzyme IIC component	Carbohydrate transport and metabolism | Islands | SPI1 to SPI5
4.95883	2.27363	3.18215	11.1579	3.68075	9.28563	2.18102	12.7728		STM3895	aspT | Sec tRNA	no data
3.90413			11.432		5.20537		8		STM3931	argX | Arg tRNA	no data
	2.27363		2.12874				3.69353	2.12874	STM3992	rrfA | STM3992 | rrfA | 1255518 | 5S ribosomal RNA	no data
	5.50217		2.54912		2.25793		2.95878		STM4133	ileU | Val tRNA	no data
2.2974	3.79737		2.92817		3.66802		3.07375		STM4178	gltV | Sec tRNA	no data
	2.05623		2.27363				3.75809	2.18102	STM4180	rrfE | STM4180 | rrfE | 1255706 | 5S ribosomal RNA	no data
	4.61075		3.16017				2.9897		STM4287,S	phnO | putative regulatory protein	no data
		2.78949	2.22684	2.37019		2.15099	4.69134		STM4317	STM4317 | hypothetical protein STM4317	Islands | Unknown function
	5.25977	8.05564	5.35171	2.36199		2.35381	4.24275	5.11594	STM4318	STM4318 | putative acetyltransferase	Islands | Transcription
	43.2611	100.427	30.803	5.85634	2.80889	18.0634	17.1484	11.7942	STM4319	phoN | non-specific acid phosphatase	Islands | Lipid metabolism
			6.52058				2.57576		STM4485	idnK | thermosensitive D-gluconate kinase	Carbohydrate transport and metabolism
	3.63008	17.3878	7.56846			9.41525	3.32879		STM4505	STM4505 | hypothetical protein STM4505	Unknown function
		2.76063	19.4946		2.61172	2.67586	2.76063	27.1899	STM4561	osmY | hyperosmotically-inducible periplasmic protein	no data
